# Supplementary material for: Effects of Pubertal Exposure to Butyl Benzyl Phthalate, Perfluorooctanoic Acid, and Zeranol on Mammary Gland Development and Tumorigenesis in Rats
Source: Int J Mol Sci. 2022 Jan 26;23(3):1398. doi: 10.3390/ijms23031398 (PMC8835802; doi:10.3390/ijms23031398)
Supplement: Supplementary file 1 [file ijms-23-01398-s001.zip]

Archive with 3 entries (3 files):
- Supplementary figures, 1-17-2022, Final.pdf
- Supplementary methods, 1-17-2022, Final.pdf
- Supplementary tables, 1-17-2022, Final.xlsx
