# Supplementary material for: Effects of Pubertal Exposure to Butyl Benzyl Phthalate, Perfluorooctanoic Acid, and Zeranol on Mammary Gland Development and Tumorigenesis in Rats
Source: Int J Mol Sci. 2022 Jan 26;23(3):1398. doi: 10.3390/ijms23031398 (PMC8835802; doi:10.3390/ijms23031398)
Supplement: Supplementary file 1 [file ijms-23-01398-s001.zip › Supplementary tables, 1-17-2022, Final.xlsx]

## Sheet: Table S1. BBP studies
	BBP concentrations in the environments and estimates of exposure in humans
Study	Publication year	Year of samples collection	Country	Source	BBP concentation or estimated exposure	Main findings or conclusions assoicted with BBP
Rudel et al. Environ Sci Technol. 2003 Oct 15;37(20):4543-53. doi: 10.1021/es0264596.	2003	1999-2001	USA	Indoor dust	45.4 µg/g household dust (Median)	BBP was detected in indoor dust in 100% of homes.
Fromme et al. Indoo Air. 2004 Jun;14(3):188-95. doi: 10.1111/j.1600-0668.2004.00223.x.	2004	2000-2001	Germany	Indoor dust	29.7 µg/g household dust (Median); 18 ng/m3 indoor air	Estimated daily intake of BBP from indoor dust was 0.01 for adults and 0.66 for children. Estimated daily intake of BBP from indoor air was 0.009 for adults and 0.020 for children (µg/kg BW/day).
Bornehag et al. Environ Health Perspect. 2005 Oct;113(10):1399-404. doi: 10.1289/ehp.7809.	2005	2001-2002	Sweden	Indoor dust	135 µg/g from bedrooms (Median)	The median concentrations of BBzP in dust was significantly higher in bedrooms with PVC flooring compared with other flooring materials.
Langer et al. Atmospheric Environment. 2010 Jun 1;44(19):2294-301.	2010	2008	Denmark	Indoor dust	3.7 µg/g in homes, 17 µg/g in day care centers (Median)	The BBP concentration in this study is much lower than that in Bornehag et al. Environ Health Perspect. 2005, it may reflect a shift away from certain phthalate ester plasticizers drivenby health concerns and unfavorable publicity.
Guo et al. Environ Sci Technol. 2011 Apr 15;45(8):3788-94. doi: 10.1021/es2002106.	2011	2010	China	Indoor dust	Concentration: 0.1-12.0 µg/g; Estimated daily intake from dust: 0.9 ng/kg BW in toddlers, 0.2 ng/kg in adults	Dietary intake was the main source of BBP exposure for all age groups in China.
Guo et al. Environ Sci Technol. 2011 Apr 15;45(8):3788-94. doi: 10.1021/es2002106.	2011	2007-2008	USA, New York	Indoor dust	Concentration: 3.6-393 µg/g; Estimated daily intake from dust: 104 ng/kg BW in toddlers, 14.3 ng/kg BW in adults	Dietary intake was the main source of BBP exposure for all age groups in the USA.
Fierens et al. Food Chem Toxicol. 2012 Jul;50(7):2575-83. doi: 10.1016/j.fct.2012.04.029. Epub 2012 Apr 25.	2012	2009-2010	Belgium	Fat and oils	12.5 µg/kg (Median)	Fat and oils has the highest BBP concentraion in foods and beverages measured in this study.
https://www.cpsc.gov/s3fs-public/NHANES-Biomonitoring-analysis-for-Commission.pdf	2013/2014		NHANES		0.15 µg/kg BW daily intake estimate for women of reproductive age
He et al. Anal Chim Acta. 2015 Jun 16;879:63-8. doi: 10.1016/j.aca.2015.02.066. Epub 2015 Feb 27.	2015	2012	China	foodstuffs	68.8 ng/kg BW estimaged daily intake from mean concentrations in food	In the chinese population, the estimated daily intake of BBP in diet was below the tolerable daily intake values.
Phillippat et al. Environ Health. 2015 Jun 26;14:56. doi: 10.1186/s12940-015-0024-9.	2015	2010-2011	USA	House dust	13.4 µg/g (Median)	Greater BBP concentrations was observed in indoor dust from homes of children with developmental delay.
Zhang et. Biomed Environ Sci, 2016; 29(5): 365-373	2016	2012-2013	China	Food	0.07 µg/g in vegetable oil, 0.11 µg/g in infant formula (Mean); Estimated daily intake of 1.98 µg/kg BW in 2-6 years old children	The BBP exposure in 7-12 months old children excessed 10% of tolerable daily intake in worst scenario.
EFSA Panel. EFSA J. 2019 Dec 11;17(12):e05838.	2019		UK, Ireland and France	Dietary	Estimates of dietary exposure for individuals: Mean:0.009-0.207; P95 0.021-0.442 µg/kg/day; Reproductive effect tolerable daily intakes: 0.5 mg/kg BW/day
	BBP metabolites in human urine or plasma
Study	Publication year	Year of samples collection	Country	Materials	Concentrations	Main findings or conclusions assoicted with BBP
Blount et al. Environ Health Perspect. 2000 Oct; 108(10): 979–982.	2000	1988-1994	USA	Human urine	mBzP, 21.2 ng/ml (Median) in adults .	Rural women of childbearing age have higher mBzP levels (31.6 µg/g creatinine) than older (41–60 years) rural women (21.1 µg/g creatinine).
Brock et al. Bull Environ Contam Toxicol. 2002 Mar;68(3):309-14	2002	2000	USA	Human urine	mBzP, 35.6±44.8 ng/ml (Mean±Std) in children aged 12-18 years	The mean urinary mBzP level for the children in this study was above the 50th percentile of the previously reported adult levels.
Swan et. Environ Health Perspect. 2005 Aug; 113(8): 1056–1061.	2005	1999-2002	USA	Human urine	mBzP, 8.3 ng/ml (Median) in pregnant women	Urinary mBzP concentration tended to inversely relate to male anogenital distance.
Jo ̈nsson et al. Epidemiology. 2005 Jul;16(4):487-93.	2005	2000	Sweden	Human urine	mBzP, 16 ng/ml (Median) in young male	No apparent association with any of the reproductive biomarkers.
Wittassek et al. Int J Hyg Environ Health. 2007 May;210(3-4):319-33	2007	1988-2003	Germany	Human urine	mBzP, 7.4 ng/ml (Median) in German students aged 20-29 years; Estimaged daily intake of BBP 0.26 µg/kg by German students.	The maximal daily BBP intake of 27.3 mg/kg BW was distinctly below the tolerable daily intake of EFSA (500 mg/kg bw/d).
Koo et al. J Toxicol Environ Health A. 2005 Aug 27;68(16):1379-92. doi: 10.1080/15287390590956506.	2007	2003	South Korea	Human urine	BBP, 1.5 ng/ml in (Mean) children aged 11-12 years	Koreans (women and children) were exposed to significant levels of DEHP.
Suzuki et al. Environ Health Prev Med. 2009 May;14(3):180-7.	2009	2005-2006	Japan	Human urine	mBzP, 3.74 ng/ml (Median) in pregnant women; Estimated daily intake of BBP 0.132 µg/kg in pregnant women	Metabolites of various phthalate esters are detected in urine samples collected from Japanese pregnant women, showing that they were exposed to phthalate esters on a daily basis.
Göen et al. Int J Hyg Environ Health. 2011 Dec;215(1):36-45. doi: 10.1016/j.ijheh.2011.07.011. Epub 2011 Sep 1.	2011	2002, 2004, 2006, 2008	Germany	Human urine	mBzP in 19-29 years adults, 7.8 ng/ml in 2002, 6.3 ng/ml in 2004, 3.6 ng/ml in 2006, and 3.3 ng/ml in 2008 (Median)	The investigation of the time series 1988-2008 indicates a decrease of the internal exposure to BzBP.
Wan et al. J Hazard Mater. 2013 Oct 15;261:763-9. doi: 10.1016/j.jhazmat.2013.01.034. Epub 2013 Jan 24.	2013	2010-2011	Hong Kong	Human plasma	1.30 ng/ml (Mean) in adults	BBP concentration was higher in group aged 16-39 than in aged 40-63.
Larsson et al. Environ Int. 2014 Dec;73:323-33.	2014	N/A	Sweden	Human urine	mBzP, children 19.9 ng/ml, mother 12.8 ng/ml (Geometric Mean)	The geomtric mean level in children was correlated with area, education, materials in floorings or wall coverings at home, cheese consumption, and well/private drinking water.
Serrano et al. Int. J. Environ. Res. Public Health 2014, 11, 6193-6215; doi:10.3390/ijerph110606193	2014	2010-2012	USA	Human urine	mBzP, 4.28 ng/ml in pregnant women (Geometric Mean)	mBzP concentration was related to the consumption of spices.
Machtinger et al. Environ Int. 2018 July ; 116: 319–325.	2018	2015-2016	Israel	Human urine	mBzP, 0.8 ng/ml in pregnant women (Median)	Urinary concentrations of most phthalate and phenol metabolites in Israel were similar or lower compared with those from women in the U.S. National Health and Nutrition Examination Survey.
Adgent et al. Environ Int. 2020 Oct;143:105970. doi: 10.1016/j.envint.2020.105970. Epub 2020 Jul 30.	2020	2006-2011; 2011-2013	USA	Human urine	mBzP, 6.8 ng/ml in pregnant women (Geometric Mean)	The study suggests that increasing exposure to phthalate mixtures heavily weighted by high molecular weight compounds, including MEHP, MEOHP and MBzP, are associated with decreased odds of childhood asthma and wheeze.
	BBP doses in animal study
Study	Publication year	Species	Doses	Timing	Administration route	Main findings
Singletary et al. Carcinogenesis. 1997 Aug;18(8):1669-73. doi: 10.1093/carcin/18.8.1669.	1997	Sprague Dawley rat	250, 500 mg/kg/day	Seven days BBP treatment, 7 days prior to DMBA administration	Intraperitoneal injection	The number of mamamry adenocarcinomas per rat was significantly inhibited by 60 and 70% for rats exposed to BBP at the 250 and 500 mg/kg doses, respectively, compared to controls.
Ashby et al. Regul Toxicol Pharmacol. 1997 Aug;26(1 Pt 1):102-18. doi: 10.1006/rtph.1997.1159.	1997	Alpk:APfSD rat	0.183 mg/kg/day	From conception to weaning	Drinking water to the dam	BBP exposure caused 1.1 day advance in the average day of vaignal opening in the pups.
Nagao et al. Reprod Toxicol. Nov-Dec 2000;14(6):513-32. doi: 10.1016/s0890-6238(00)00105-2.	2000	Sprague Dawley rat	0, 20, 100, 500 mg/kg/day	Eight weeks from 8 weeks old, and duringe gestation and lactation	Oral gavage	A dose-dependent increase in kidney weight in rats of both sexes, an increase in liver weight in males, and a decrease in the weight of the ovaries in females were observed. 20 mg/kg BBP is a no observed adverse effect level (NOAEL) for reproductive effects on parent animals and the next generation.
Gray et al. Toxicol Sci. 2000 Dec;58(2):350-65. doi: 10.1093/toxsci/58.2.350.	2000	Sprague Dawley rat	750 mg/kg/day	GD14 to PND3	Oral gavage	The BBP exposure reduced pup weight at birth. Male pups displayed emalelike areolas/nipples.
Piersma et al. Reprod Toxicol. Sep-Oct 2000;14(5):417-25. doi: 10.1016/s0890-6238(00)00100-3.	2000	Harlan Cpb-WU rat	0, 270, 350, 450, 580, 750, 970, 1250, 1600, 2100 mg/kg/day	GD 6-15, 6-20	Oral gavage	No-observed-adverse-effect-level (NOAEL) of 350 mg/kg BW/day
Ema et al. Reprod Toxicol. Jan-Feb 2002;16(1):71-6. doi: 10.1016/s0890-6238(01)00200-3.	2002	Wistar rat	250,500,1000 mg/kg/day	Getation day 15-17	Gastric intubation	A significant decrease in maternal body weight gain and food consumption was found in rats given BBP at 500 and 1000 mg/kg. A significant decrease in the number of live fetuses per litter was found at 1000 mg/kg. The 500 mg and 1000 mg group produced adverse effects on the development of the reproductive system in male pups.
Yamasaki et al. J Toxicol Sci. 2005 Dec;30 Spec No.:1-4. doi: 10.2131/jts.30.s1.	2005	Sprague Dawley rat	100, 200, 400 mg/kg/day	Started from 5 weeks old to F0 and 3 weeks old to F1 parents, for 10 weeks before mating, then during mating, gestation, lactation, up to autopsy.	Oral gavage	BBP exposure caused positive endocrine-mediated activities.
Moral et al. BMC Genomics. 2007 Dec 6;8:453. doi: 10.1186/1471-2164-8-453.	2007	Sprague Dawley rat	500 mg BBP/kg	Lactating dams, days 2-20	Oral gavage	Exposure to BBP increased proliferative index in termial end buds at 35 days and in lobules 1 at several ages, induced significant gene expression changes on the mammary gland at the end of exposure (21 days).
Howdeshell et al. Toxicol Sci. 2008 Sep;105(1):153-65. doi: 10.1093/toxsci/kfn077. Epub 2008 Apr 14.	2008	Sprague Dawley rat	100, 300, 600, 900 mg/kg/day	Utero exposure, gestation day 8-18	Oral gavage	BBP exposure reduced maternal body weight gain and induced fetal mortality.
Moral et al. Environ Health. 2011 Jan 17;10(1):5. doi: 10.1186/1476-069X-10-5.	2011	Sprague Dawley rat	120 mg or 500 mg/kg/day	Utero exposure, gestation day 10-21	Oral gavage	Prenatal BBP exposure delayed pubertal onset and modified morphology of the mammary gland.
Ahmad et al. Environ Sci Pollut Res Int. 2014 Feb;21(4):3156-65. doi: 10.1007/s11356-013-2281-x. Epub 2013 Nov 10.	2014	Albino rat	4, 20, 100 mg/kg/day	Utero exposure, gestation day 14 to parturition	Oral gavage	Exposure to BBP reduced dam's body weight and declined male pup's body weight, impaired male repoductive organs. Reduced serum testosterone level was observed by 100 mg/kg/day BBP exposure.
Ahmad et al. Toxicol Ind Health. 2015 Dec;31(12):1296-303.	2015	Rat	20 and 200 mg/kg/day	3 days and 20 days, starting from postnatal day 21	Orally	High dose BBP exposure reduced uterine weight in 3-day exposure study.
Nakagomi et al. J Appl Toxicol. 2018 May;38(5):688-695. doi: 10.1002/jat.3574. Epub 2017 Dec 17.	2018	Sprague Dawley rat	500 mg/kg/day	14 days from age 7 weeks, followed by a single intraperitoneal injection of E2 (5 mg kg–1 ) on the final day	Oral gavage	Decreases in urinary excretion of 2-OHE1 and 2-OHE2 were observed in females treated with BBP.
Lv et al. Toxicol Lett. 2019 Oct 10;314:53-62. doi: 10.1016/j.toxlet.2019.07.016.	2021	Sprague Dawley rat	10, 100, and 1000 mg/kg/day	Starting PND 35 for 21 days	Oral gavage	BBP exposure biphasically altered serum testosterone levels in vivo. Increased testosterone levels in 10 mg/kg group but decreased the level in 1000 mg/kg group was observed.
Abbrevations: GD, gestation day; PND, postantal day.
Note: The tables mainly list literatures published after 1990.

## Sheet: Table S2. PFOA studies
	PFOA concentrations in the environments and estimates of exposure in humans
Study	Publication year	Year of samples collection	Country	Source	PFOA concentation in fresh weight	Main findings or conclusions assoicated with PFOA
Begley et al. Food Addit Contam. 2005 Oct;22(10):1023-31. doi: 10.1080/02652030500183474.	2005	N/A	USA	Popcorn bags	6-290 ng/g	PFOA can migrate to Miglyol from popcorn bag during microwaving.
So et al. Chemosphere. 2007 Aug;68(11):2085-95. doi: 10.1016/j.chemosphere.2007.02.008.	2007	2004	China	Yangtze River	2.0 to 260 ng/L	PFOA and PFOS are the two compounds with the highest concentration in the water.
Strynar et al. Environ Sci Technol. 2008 May 15;42(10):3751-6. doi: 10.1021/es7032058.	2008	2000-2001	USA	House dust	296 ng/g (Mean)	PFOS and PFOA were the most prominent compounds detected.
Post et al. Environ Sci Technol. 2009 Jun 15;43(12):4547-54. doi: 10.1021/es900301s.	2009	2006; 2007-2008	USA	Drinking water	Up to 39 ng/L in samples from 2006; 18-140 ng/L in samples from 2007-2008 in New Jersy.	PFOA was commonly detected in raw and finished water from New Jersy public water system using both surface and groundwater sources.
Zhang et al. Environ. Sci. Technol. 2010, 44, 3572–3579.	2010	2009	China	Meat	Pork 6.17, beef 4.26, chicken 12.5, goat 1.56 ng/g (Mean)	Estimatead daily intake of PFOA via meat and egg consumption was 18.7 to 19.7 ng/kg BW/day in 2-5 years female toddlers.
Zhang et al. J Agric Food Chem. 2011 Oct 26;59(20):11168-76. doi: 10.1021/jf2007216. Epub 2011 Sep 29.	2011	2010	China	Sea food	0.28 ng/g (Mean)	Estimatead daily intake of PFOA via fish and seafood consumption ranged from 0.13 to 0.38 ng/kg BW/day.
Noorlander et al. J Agric Food Chem. 2011 Jul 13;59(13):7496-505. doi: 10.1021/jf104943p.	2011	2009	Netherlands	Dietary	Lean fish 23, crustaceans 46, butter 16, pork 15 pg/g (Mean)	Life-long average intake for middle scenario: 50th percentile of 0.229 ng/kg BW/day for male and 0.244 ng/kg BW/day for female
Domingo, et al. J Agric Food Chem. 2012 May 2;60(17):4408-15. doi: 10.1021/jf300355c. Epub 2012 Apr 17.	2012	2009	Spain	Fish	0.074 ng/g (Mean)	Exposure to PFOA through the consumption of fish should not be a concern at the time of the study conducted.
Domingo, et al. J Agric Food Chem. 2012 May 2;60(17):4408-15. doi: 10.1021/jf300355c. Epub 2012 Apr 17.	2012	2009	Spain	Drinking water	2.4 ng/L (Mean)	Drinking water is a minor source of human exposure to PFOA in comparsion to dietary intake.
Post et al. Environ Sci Technol. 2013;47(23):13266-75. doi: 10.1021/es402884x. Epub 2013 Nov 19.	2013	2009-2010	USA	Drinking water	Up to 100 ng/L in surface water	PFOA was frequently found in raw water from New Jersy in public water system.
Herzke et al. Environ Sci Pollut Res Int. 2013 Nov;20(11):7930-9. doi: 10.1007/s11356-013-1777-8.	2013	2010-2011	Europe	Vegetable	0.0103 ng/g in Belgium; 0.0019 ng/g in CzR; 0.025 ng/g in Italy; 0.0199 ng/g in Norway (Mean)	PFOA is the most abundant Perfluorinated carboxylic acids in the vegetables.
D'Hollander et al. Chemosphere. 2015 Jun;129:179-85. doi: 10.1016/j.chemosphere.2014.10.011. Epub 2014 Nov 6.	2015	2010	Europe	Cereals, sweets, and fruits	0.0163 ng/g (Mean)	PFOA is the most abundant compound amoung 12 perfluoroalkyl acids in the food.
Papadopoulou et al. Environ Res. 2017 Oct;158:269-276. doi: 10.1016/j.envres.2017.06.011. Epub 2017 Jun 26.	2017	N/A	Norway	Solid and liquid food	0.0038 ng/g in solid food (Median)	Daily intakes of PFOA 0.086 ng/kg BW/day (Median). PFOA is one of the most abundant per-fluoroalkyl acids in the diet.
Qi et al. Sci Total Environ. 2019 Nov 1;689:1079-1086. doi: 10.1016/j.scitotenv.2019.06.258.	2019	N/A	China	Poultry products	0.005 ng/g in chicken, 0.214 ng/g in duck egg (Mean)	The higher concentrations of perfluorinated compounds in chicken and chicken eggs might cause health risks in children.
EFSA J. 2018 Dec 13;16(12):e05194. doi: 10.2903/j.efsa.2018.5194. eCollection 2018 Dec.	2018					The EFSA Panel on Contaminants in the Food Chain (CONTAM) eslablihsed a tolerable weekly intake 6 ng/kg BW per week for PFOA.
EFSA J. 2020 Sep 17;18(9):e06223. doi: 10.2903/j.efsa.2020.6223. eCollection 2020 Sep.	2020					The EFSA Panel on Contaminants in the Food Chain (CONTAM) eslablihsed a tolerable weekly intake 4.4 ng/kg BW per week for the sum of PFOA, PFNA, PFHxS and PFOS.
	PFOA concentrations in human blood, plasma, or serum
Study	Publication year	Year of samples collection	Country	Materials	PFOA concentation	Main findings
Olsen et al. Environ Health Perspect. 2003 Dec;111(16):1892-901. doi: 10.1289/ehp.6316.	2003	2000-2001	USA	Human serum	4.7 ppb in adults (Geometric Mean)	PFOA and PFOS concentration are highly correlated.
Kannan et al. Environ Sci Technol. 2004 Sep 1;38(17):4489-95. doi: 10.1021/es0493446.	2004	2002	Various countries	Human serum	Mean in ng/ml: 27.5 New York City adults; Female: 4.1 Belgium; <10 Malaysia; 88.1 Korea; 12.3 Japan; Poland 21.9.	PFOA concentration varied across different areas.
Kärrman et al. Chemosphere. 2006 Aug;64(9):1582-91. doi: 10.1016/j.chemosphere.2005.11.040. Epub 2006 Jan 3.	2006	2004	Sweden	Human plasma	2.6 ng/ml in adults (Mean)	Swedish residents are exposed to PFOA to the same extent as in other countires.
Emmett et al. J Occup Environ Med. 2006 Aug;48(8):759-70. doi: 10.1097/01.jom.0000232486.07658.74.	2006	2005-2006	USA	Human serum	Median of 329 ng/ml for people without occupational exposure; 775 ng/ml for substantial occupational exposure	Serum PFOA level denpended on the source of residential drinking water.
Calafat et al. Environ Sci Technol. 2007 Apr 1;41(7):2237-42. doi: 10.1021/es062686m.	2007	1999-2000	USA	Human serum	5.2 ng/ml in 12-60+ years old (Geometric Mean)	PFOA demonstrated to be the second highest serum concentration following PFOS.
Zhang et al. Ecotoxicol Environ Saf. 2011 Sep;74(6):1787-93. doi: 10.1016/j.ecoenv.2011.04.027.	2011	2008-2009	China	Human serum	6.93 ng/ml in adults (Mean)	There was no correlation between PFOA concentration and sperm density.
Zhang et al. J Agric Food Chem. 2011 Oct 26;59(20):11168-76. doi: 10.1021/jf2007216. Epub 2011 Sep 29.	2011	2008-2009	China	Human blood	0.49 ng/ml in adults (Mean)	There was reginal differences in the source of PFOA exposrue and concentrations in blood.
Halldorsson et al. Environ Health Perspect. 2012 May;120(5):668-73. doi: 10.1289/ehp.1104034. Epub 2012 Feb 3.	2012	1988-1989	Denmark	Human serum	3.7 ng/ml in pregant women (Median)	Low-dose developmental exposures to PFOA is assoicated with with overweight of female offspring at 20 years old.
Lindh et al. Chemosphere . 2012 Sep;88(11):1269-75. doi: 10.1016/j.chemosphere.2012.03.049. Epub 2012 Apr 10.	2012	2001-2004	Greenlandic Inuit and Uropean populations	Human serum	4.83 ng/ml in Greenland, 5.25 ng/ml in Poland, and 1.29 ng/ml in Ukraine men (Mean)	The Perfluorinated compounds levels in the serumof Inuits on Greenland were among the highest described in a general population, whereas the levels in Poland were similar to other industrilized countries.
Steenland et al. Am J Epidemiol. 2012 Nov 15;176(10):909-17. doi: 10.1093/aje/kws171. Epub 2012 Oct 18.	2012	1979-2004	USA	Human serum	350 ng/ml in workers exposed to PFOA at a DuPont chemical plant in West Virginia (Estimated average)	Mortality was elevated for mesothelioma [standardized mortality ratio (SMR) = 2.85, 95% confidence interval (CI): 1.05, 6.20], diabetes mellitus (SMR = 1.90, 95% CI: 1.35, 2.61), and chronic renal disease (SMR = 3.11, 95% CI: 1.66, 5.32).
Wan et al. J Hazard Mater. 2013 Oct 15;261:763-9. doi: 10.1016/j.jhazmat.2013.01.034. Epub 2013 Jan 24.	2013	2010-2011	Hong Kong	Human plasma	4.02 ng/ml in adults (Mean)	The serum PFOA concentration is higher in men than in women.
Webster et al. Environ Res. 2014 Aug;133:338-47. doi: 10.1016/j.envres.2014.06.012. Epub 2014 Jul 12.	2014	2006-2008	Canada	Human serum	1.7 ng/ml in maternal blood serum (Median)	Interquartile range increase of PFOA was associated with the increase in maternal TSH in women with high thyroid peroxidase antibody.
Vélez et al. Hum Reprod. 2015 Mar;30(3):701-9. doi: 10.1093/humrep/deu350. Epub 2015 Jan 7.	2015	2008-2011	Canada	Human plasma	1.7 ng/ml in maternal blood plasma (Median)	Increasing concentrations of PFOA in maternal plasma were associated with reduced fecundability and infertility.
Dobraca et al. J Occup Environ Med. 2015 Jan;57(1):88-97. doi: 10.1097/JOM.0000000000000307.	2015	2010-2011	USA	Human serum	3.86 ng/ml in firefighters serum (Median)	The PFOA concentrations in firefighters in the study is similar to that in NHANES.
Tsai et al. Int J Hyg Environ Health. 2015 Jul;218(5):437-43. doi: 10.1016/j.ijheh.2015.03.008. Epub 2015 Mar 26.	2015	2006-2008	Taiwan	Human serum	2.74 ng/ml in 17-30 years old (Geometric Mean)	The serum levels of PFOA was not associated with the oestrogen level.
Itoh et al. Environ Int. 2016 Sep;94:51-59. doi: 10.1016/j.envint.2016.05.011. Epub 2016 May 19.	2016	2002-2005	Japan	Human serum	1.4 ng/ml in maternal blood serum (Median)	The maternal serum PFOA level was positively assoicated with inhibin B level in cord blood of the fetuses.
Lind et al. Reprod Toxicol. 2017 Mar;68:200-206. doi: 10.1016/j.reprotox.2016.08.019. Epub 2016 Aug 31.	2017	2010-2012	Denmark	Human serum	1.7 ng/ml in maternal blood serum (Median)	Women with high PFOA exposure were more often smokers and gave birth to children with low birth weight.
Girardi et al. Environ Res. 2019 Dec;179(Pt A):108743. doi: 10.1016/j.envres.2019.108743. Epub 2019 Sep 14.	2019	2000-2003	USA	Human serum	4048 ng/ml in workers of a factory that had been producing PFOA (Geometric Mean)	Significant increase for mortality of liver cancer, liver cirrhosis, diabetes, malignant neoplasms of lymphatic and haematopoietic tissue.
Arbuckle et al. Reprod Toxicol. 2020 Jun;94:31-39. doi: 10.1016/j.reprotox.2020.03.011. Epub 2020 Apr 10.	2020	2008-2011	Canada	Human plasma	1.71 ng/ml in maternal plasma (Geometric Mean)	No evidence that maternal plasma concentrations of PFOA was assoicated with shorten infant anogenital distance.
Liang et al. Environ Health. 2020 Nov 26;19(1):127. doi: 10.1186/s12940-020-00679-7.	2020	2012	China	Human plasma	19.38 ng/ml in maternal plasma (Median)	A change in PFOA concentrations from the 25th to 75th percentile was associated with a 0.03 (95%CrI: - 0.001, 0.06) nmol/L increase in triiodothyronine concentrations in cord plasma.
Bommarito et al. Environ Health Perspect . 2021 Oct;129(10):107004. doi: 10.1289/EHP9091. Epub 2021 Oct 12.	2021	2006-2008	USA	Human plasma	2.92 ng/ml in maternal plasma (Median)	Maternal PFAS concentrations were associated with higher odds of late-onset preeclampsia.
Horikoshi et al. Sci Rep. 2021 Oct 5;11(1):19789. doi: 10.1038/s41598-021-99174-3.	2021	2007-2012	Japan	Umbilical cord serum	1.39 ng/ml in umbilical cord serum (Mean)	Higher PFOA concentrations were associated with lower BMI standard deviation scores at birth and had signifcant positive interactions with child’s age on BMI standard deviation scores.
https://www.cdc.gov/exposurereport/pfas_early_release.html			NHANES 2017-2018	Human serum	1.47 ng/ml 50th percentile
			PFOA doses in animal study
Study	Publication year	Species	Doses	Timing	Administration route	Main findings
Heuvel et al. J Biochem Toxicol. Summer 1991;6(2):83-92. doi: 10.1002/jbt.2570060202.	1991	Rat	4 mg/kg/day	28 days	Intraperitoneal injection	Difference was observed in the whole-body elimination half-life (t1/2) of PFOA in males (t1/2 = 15 days) and females (t1/2 < 1 day).
Guruge et al. Toxicol Sci. 2006 Jan;89(1):93-107. doi: 10.1093/toxsci/kfj011. Epub 2005 Oct 12.	2006	Sprague Dawley rat	1, 3, 5, 10, 15 mg/kg/day	21 days	Oral gavage	Gene expression profiles in rat liver was studied. The largest categories of induced genes were those involved in transport and metabolism of lipids, particularly fatty acids
Lau et al. Toxicol Sci. 2006 Apr;90(2):510-8. doi: 10.1093/toxsci/kfj105.	2006	CD-1 mouse	1, 3, 5, 10, 20, or 40 mg/kg	GD 1-17	Oral gavage	PFOA exposures led to early pregnancy loss, compromised postnatal survival, delays in general growth and development, and sex-specific alterations in pubertal maturation.
Martin et al. Toxicol Sci. 2007 Jun;97(2):595-613. doi: 10.1093/toxsci/kfm065. Epub 2007 Mar 22.	2007	Sprague Dawley rat	10, 20 mg/kg/day	5 day	Oral gavage	PFOA exposures led to decreased body weight, increased relative liver weight, reduced serum testosterone and T3 level; Also caused hepatotoxicity and related genomic signature; Affected PPARα and fatty acid metbolism pathway.
White et al. Toxicol Sci. 2007 Mar;96(1):133-44. doi: 10.1093/toxsci/kfl177. Epub 2006 Nov 28.	2007	CD-1 mouse	5 mg/kg/day	GD 1-17, 8-17, 12-17	Oral gavage	All exposed female pups displayed stunted mammary epithelial branching and growth at PND 10 and 20.
White et al. Reprod Toxicol. 2009 Jun;27(3-4):289-298. doi: 10.1016/j.reprotox.2008.11.054. Epub 2008 Nov 27.	2009	CD-1 mouse	3, 5, 10 mg/kg/day	GD 1-17, 8-17	Oral gavage	Prenatal, or lactational PFOA expsoure delayed development of the proliferating mammary gland from as early as PND 1, to as late as or later than 9 weeks postnatally.
Yang et al. Reprod Toxicol. 2009 Jun;27(3-4):299-306. doi: 10.1016/j.reprotox.2008.10.003. Epub 2008 Nov 1.	2009	Balb/c and C57BL/6 mouse	1, 5, 10 mg/kg/day	5 days per week for 4 weeks from 21 days of age	Oral gavage	High dose (5 mg and 10 mg) exposure resulted in the inhibition of mammary gland and uterine development in Balb/c mice. 5 mg/kg of PFOA caused stimulation and 10 mg/kg of PFOA resulted in severe inhibition of mammary gland development in C57Bl/6 wild type mice
Zhao et al. Toxicol Sci. 2010 May;115(1):214-24. doi: 10.1093/toxsci/kfq030. Epub 2010 Jan 29.	2010	C57Bl/6 mouse	5 mg/kg/day	5 days per week for 4 weeks from 21 days of age	Oral gavage	PFOA treatment significantly increased serum progesterone levels. PFOA treatment increased mouse mammary gland responses to estrogen and progesterone.
White et al. Environ Health Perspect. 2011 Aug;119(8):1070-6. doi: 10.1289/ehp.1002741. Epub 2011 Apr 18.	2011	CD-1 mouse	1, 5 mg/kg/day	GD 1-17 oral gavage; or GD 1-17 oral gavage and PFOA containing drinking water for the duration of the study	Oral gavage, drinking water	Gestational PFOA exposure induced delays in mammary gland development and/or lactational differentiation across three generations. Chronic, low-dose PFOA exposure in drinking water was also sufficient to alter mammary morphological development in mice, at concentrations approximating those found in contaminated human water supplies.
Macon et al. Toxicol Sci. 2011 Jul;122(1):134-45. doi: 10.1093/toxsci/kfr076. Epub 2011 Apr 11.	2011	CD-1 mouse	0.3, 1.0, 3.0 mg/kg/day for full-gestation study; or 0.01, 0.1, 1.0 mg/kg/day for late-gestation study	GD 1 -17 for full-gestation study; GD 10-17 for late-gestation study	Oral gavage	The offspring of all PFOA-treated dams exhibited significantly stunted mammary epithelial growth as assessed by developmental scoring. The serum PFOA concentration was 4980 ± 218 ng/ml in PND 7 mice of 0.3 mg/kg PFOA group and still detectable (16 ± 5 ng/ml) on PND 84 from full-gestation study. The serum PFOA concentration was 284.5 ± 21.0 ng/ml in PND 1 of 0.01 mg/kg PFOA group and 16.5 ± 2.1 ng…
Zhao et al. Reprod Toxicol. 2012 Jul;33(4):563-576. doi: 10.1016/j.reprotox.2012.02.004. Epub 2012 Mar 5.	2012	Balb/c and C57Bl/6 mouse	2.5 mg/kg for Balb/C and 7.5 mg/kg for C57Bl/6 mice	21 days, 5 days per week from 21 days of age	Oral gavage	Exposure to 2.5 mg/kg of PFOA significantly inhibited mammary gland growth as evidenced by reduced ductal length, decreased numbers of terminal end buds (TEBs) and stimulated ducts (STDs) in Balb/C mice. Exposure to 7.5 mg/kg of PFOA caused significant inhibition of mammary gland growth in C57Bl/6 wild type mice. No inhibition of mammary gland growth was observed in PFOA-treated (7.5 mg/kg) C57Bl…
Tucker et al. Reprod Toxicol. 2015 Jul;54:26-36. doi: 10.1016/j.reprotox.2014.12.002. Epub 2014 Dec 12.	2015	CD-1 and C57Bl/6 mouse	0.01, 0.1, 0.3 or 1.0 mg PFOA/kg/day	GD 1-17	Oral gavage	No change in vaginal openning. Prenatal exposure to PFOA caused significant mammary developmental delays in female offspring in both strains.
Loccisano et al. Reprod Toxicol. 2012 Jul;33(4):468-490. doi: 10.1016/j.reprotox.2011.07.003. Epub 2011 Aug 18.	2012	Sprague Dawley rat	3, 10, 30 mg/kg/day	GD 4-20, or to postnatal day 21	Oral gavage	PFOA was cleared quickly from the dam within 24 hours.
Yu et al. Sci Rep. 2016 Apr 1;6:23963. doi: 10.1038/srep23963.	2016	Balb/c mouse	0.5 and 2.5 mg/kg/day	28 days	Oral infusion in corn oil	PFOA affected metabolism of amino acids, lipids, carbohydrates and energetics.
Hui et al. Gene. 2017 Jul 30;622:67-71. doi: 10.1016/j.gene.2017.04.024. Epub 2017 Apr 19.	2017	Balb/c mouse	1 and 5 mg/kg/day	7 days	Orally	PFOA exposure resulted in hepatotoxicity in mice, altered lipid metabolism in serum and liver, induced the lipid-regulatead gene in liver, regulated key lipid-trafficking protein in liver.
Wu et al. Environ Sci Pollut Res Int. 2018 Feb;25(5):4787-4793. doi: 10.1007/s11356-017-0872-7.	2018	Kunming mouse	1 and 5 mg/kg/day	21 days	intragasticallly	PFOA induced hepatocellular lipotoxicity.
Du et al. Ecotoxicol Environ Saf . 2019 Jan 15;167:412-421. doi: 10.1016/j.ecoenv.2018.10.025.	2019	Sprague Dawley rat	0.1, 1, and 10 mg/kg/day	PND 1-5 or PND 26-30	Subcutaneous injection	Neonatal exposure to 1 and 10 mg/kg increased body weight. Females exposure to 0.1 mg/kg PFOA had increased anogenital distance on PND35. Juvenile expsoure to 0.1 mg/kg PFOA increased body weight on PND35. Vaginal openning was advanced in juvenile exposure to 10 mg/kg PFOA.
Abbrevations: GD, gestation day; PND, postantal day.
Note: The tables mainly list literatures published after 1990.

## Sheet: Table S3. ZAL studies
	Zeranol concentrations in the environments and estimates of exposure in humans
Study	Publication year	Year of samples collection	Country	Source	Zeranol concentation in fresh weight	Main findings or conclusions associated with Zeranol
Dixon et al. J Vet Pharmacol Ther . 1986 Mar;9(1):94-100. doi: 10.1111/j.1365-2885.1986.tb00017.x.	1986	N/A	United Kingdom	The edible tissues of cattle implanted with Zeranol (Ralgro)	0.232 µg/kg (muscle), 0.394 µg/kg (liver), 0.287 µg/kg (kidney), and 0.293 µg/kg (fat)	In the tissues of 4 cows implanted with Ralgro (36 mg), 70 days after implating, the highest Zeranol concentration was 0.232 µg/kg (muscle), 0.394 µg/kg (liver), 0.287 µg/kg (kidney), and 0.293 µg/kg (fat).
Aw et al. Br J Ind Med. 1989 May;46(5):341-6. doi: 10.1136/oem.46.5.341.	1989	N/A	USA	Air in the production department of the manufacturing plant.	86 to 1554 µg/m3	Estimated maximum daily airborne Zeranol exposure is 5.8-7 mg for production workers.
Zöllner et al. J Agric Food Chem. 2002 Apr 24;50(9):2494-501. doi: 10.1021/jf0113631.	2002	N/A	Austria	Pig liver of animal feeding study. Pig was fed with zearalenone contaminated oats.	3.6-12.0 µg/kg	The metabolism of zearalenone and its metabolites is not restricted to hepatic and gastrointestinal metabolic pathways.
Borazan et al. Ankara Üniversitesi Veteriner Fakültesi Dergisi. 2007 Mar 1;54(1):7-10.	2007	N/A	Turkey	Lamb liver	0.03-0.08 µg/kg	The usage of Zeranol is prohibited in Turkey, whereas it is still present in some meat samples from lamb.
Mor et al. Eurasian Journal of Veterinary Sciences. 2011;27(4):235-40.	2011	2009	Turkey	cattle liver, kidney, meat	0.1-0.5 µg/kg
Sci Total EnvironKolpin et al. 2014 Feb 1;470-471:669-76. doi: 10.1016/j.scitotenv.2013.09.062.	2014	2010	USA	Water	Maxmum concentration: 1.701 µg/L	Zeranol was detected in 10% of 116 samples.
EFSA CONTAM Panel (EFSA Panel on Contaminants in the Food Chain). EFSA J. 2017 Jul 31;15(7):e04851. doi: 10.2903/j.efsa.2017.4851. eCollection 2017 Jul.	2017			Cereal grains, their products and by products	Mean upper bond 79 µg/kg in Barley middling; 200 µg/kg in millet; 80 µg/kg in oats; 82 µg/kg in milled rice; 83 µg/kg in sunflower seed;	Based on exposure estimates, the risk of adverse health effects of feed containing Zearalenone was considered extremely low for poultry and low for sheep, dog, pig and fish.
Yücel et al. International Journal of Advanced Research. 2018;6(8):129-39.	2018	2013-2014	Turkey	Cattle meat	0.30-0.50 µg/kg, maxium 1.81 µg/kg from 80 samples	The study showed that different anabolic materials are being used for increased meat production, even though they are forbidden.
Zahran et al. Animals (Basel). 2020 Aug 22;10(9):1475. doi: 10.3390/ani10091475.	2020	2017	Egypt	Water	3.44 µg/L	Levels of endocrine-disrupting compounds including Zeranol were detected in water and fish samples.
Widiastuti et al. Tropical Animal Science Journal, 43(3), 270-275. https://doi.org/10.5398/tasj.2020.43.3.270	2020	N/A	Indonesia	Beef	1.67 to 33.29 µg/kg	Zeranol residue was detected at high prevalence (11.43% samples) and high contamination (1.67 to 33.29 ng/g) among 105 bovine meat samples.
	Zeranol concentrations in human serum or urine
Study	Publication year	Year of samples collection	Country	Materials	Zeranol concentation	Main findings
Bandera et al. Sci Total Environ. 2011 Nov 15;409(24):5221-7. doi: 10.1016/j.scitotenv.2011.09.029.	2011	N/A	USA	Urine	Mean of 0.20 ng/ml in 9-10 years old girls	Mycoestrogens may act as anti-estrogenic agents, by delaying the height spurt takeoff, which occurs around age 9 years in US girls, as well as the onset of breast development.
Belhassen et al. Chemosphere. 2015 Jun;128:1-6. doi: 10.1016/j.chemosphere.2014.12.055. Epub 2015 Jan 17.	2015	2012	Tunisia	Urine	Mean of 4.6 ng/ml in breast cancer patients, 1.7 ng/ml in control	Urinary concentration of Zeranol is significantly associated with breast cancer risk.
Mauro, Tara. Characterization of zearalenone and its metabolites in older women and the relationship with food intake. Retrieved from https://doi.org/doi:10.7282/T3PR7Z1K	2016	N/A	USA	Serum, Urine	Mean of 0.437 ng/ml in serum, 4.395 ng/ml in urine in adult women	There is a wide range of Zearalenone and metabolites present in the serum and urine of adult women and total serum concentrations are associated with meat intake.
Bessonneau et al. https://ehp.niehs.nih.gov/doi/abs/10.1289/isesisee.2018.S03.01.08	2018	N/A	Chilean	Serum	0.0008±0.0003 ng/ml in 25 Chilean girls
Rivera-Núñez et al. Environ Health. 2019 Mar 22;18(1):24. doi: 10.1186/s12940-019-0464-8.	2019	The same samples in Sci Total Environ. 2011 Nov 15;409(24):5221-7	USA	Urine	Mean of 0.21 ng/ml in 9-10 years old girls	Exposure to Zearalenone, Zeranol, and their metabolites is associated with slower growth and pubertal development in adolescent girls.
			Zeranol doses in animal study
Study	Publication year	Species	Doses	Timing	Administration route	Main findings
Sheffield et al. Cancer Lett. 1985 Aug;28(1):77-83. doi: 10.1016/0304-3835(85)90095-3.	1985	ICR rat	1.0 mg/day	6 weeks old ovariectomized rats, daily injection for 20 days	Subcutaneous injection	Zeranol stimulates developmental growth of the mouse mammary gland.
Coe et al. Proc Natl Acad Sci U S A. 1992 Feb 1;89(3):1085-9. doi: 10.1073/pnas.89.3.1085.	1992	Armenian hamsters	12, 36, 108 mg, Ragro	2-3 months of age	Implanted subcutaneously	Zeranol Induced acute hepatotoxicity and, subsequently, hepatic carcInogenesis. Both effects were blocked by tamoxifen, suggesting estrgen receptor mediation.
Yuri et al. In Vivo. Nov-Dec 2004;18(6):755-61.	2004	Sprague Dawley rat	0.1, 10 mg/kg/day	Between 15 and 19 days of age (5 days injection)	Subcutaneous injection	Both low- and high dose Zeranol treatment caused significantly earlier vaginal opening, irregularity of estrous cycle (high frequency of prolonged estrous or prolonged diestrous) at 8 to 11 weeks of age, and anovulatory ovary (ovaries without newly formed corpora lutea). Exposure to 0.1 mg/kg Zeranol tended to have a higher number of N-methyl-N-nitrosourea (MNU)-induced mammary carcinomas per rat.
Nikaido et al. In Vivo. May-Jun 2005;19(3):487-94.	2005	CD-1 mouse	10 mg/kg/day	Between 15 and 18 days of age (4 days injection)	Subcutaneous injection	Zeranol exposure caused early vaginal opening whereas not altered mammary gland growth.
Deng et al. Gynecol Endocrinol. 2010 Feb;26(2):144-8. doi: 10.3109/09513590903215458.	2010	Nude mouse	1, 5 mg/kg	Every other day for 30 days	Subcutaneous injection	Zeranol increased EGFR and c-Fos expression in human breast tissues implanted into nude mice.
Zhong et al. Anticancer Res. 2011 May;31(5):1659-65.	2011	ACI rat	12 mg	Implant Zeranol pellet to 6-8 weeks old rats	Zeranol pellet	Zeranol-implantation significantly promoted cell proliferation of primary mammary epithelial and stromal cells isolated from the mammary gland of normal ACI rats.
Zong et al. Anticancer Res. 2011 Feb;31(2):481-6.	2011	ACI rat	12 mg	Implant Zeranol pellet to 6-8 weeks old rats	Zeranol pellet	The serum derived from ACI rats 110 days post-zeranol implantation significantly promoted the proliferation of MCF-7 cells and primary cultured human breast epithelial cells compared to control serum
Zhen et al. Atherosclerosis. 2011 Apr;215(2):309-15. doi: 10.1016/j.atherosclerosis.2010.12.029.	2011	Wistar rat	2.5 mg/kg/day	2 weeks	Oral gavage	The Zeranol could effectively alleviate the impairment of endothelial cells and improve vascular function in ovariectomized HHcy rats by decreasing plasma Hcy and antagonizing decreasing of aortas eNOS expression.
Zong et al. J Bone Miner Metab. 2012 Mar;30(2):136-43. doi: 10.1007/s00774-011-0302-8. Epub 2011 Jul 20.	2012	Sprague Dawley rat	1, 5, 10 mg/kg	Adult female rats, once every 3 days for 35 days	Oral gavage	The administration of Zeranol to ovariectomized rats reverses bone loss and prevents osteoporosis.
Wang et al. Toxicology. 2013 Dec 6;314(1):148-54. doi: 10.1016/j.tox.2013.09.011. Epub 2013 Oct 8.	2013	ICR mouse	1,10, 100 mg/kg	GD13.5-16.5 for four days	Oral administration	Increased rates of fetal resorption at late gestation (E17.5) and preterm birth (<E18.5) were observed in mice treated with Zeranol.
Shidaifat et al. Endocr Res. 2013;38(4):232-41. doi: 10.3109/07435800.2013.774410. Epub 2013 Mar 15.	2013	ACI rat	12 mg pellet, Ralgro	Alult rats	Subcutaneous implantation	Zeranol treatment induced significant decrease of the testes and the prostate gland weights which were associated with a remarkable atrophy of the testicular seminiferous tubules and prominent regression of the glandular compartment of the prostate gland.
Dong et al. ScientificWorldJournal. 2014;2014:862019. doi: 10.1155/2014/862019. Epub 2014 Jul 21.	2014	C57/BL6	0.5 mg/kg	Every three days for 8 weeks in ovariectomy mice	Intraperitoneal injection	Zeranol may improve memory impairments induced by ovariectomy.
Bo et al. Int J Clin Exp Med. 2015 Nov 15;8(11):20002-13. eCollection 2015.	2015	Kunming mouse	25, 50, 100 mg/kg	Adult male mice, 35 days	Oral gavage	Zeranol decreased the epididymal sperm count and sperm motility in a dose depend manner.
Abbrevations: GD, gestation day; PND, postantal day.
Note: The tables mainly list literatures published after 1990.

## Sheet: Table S4.D50,PFOA_L,DEGs
RNA-seq analysis
D50, PFOA_L, DEGs with FC1.5, FDRp<0.05
Name	Chromosome	Region	Max group mean	Log2 fold change	Fold change	P-value	FDR p-value	Bonferroni	ENSEMBL
LOC100912571	11	complement(82886878..82893845)	4.1001	8.65482	403.051	2.595e-07	0.0007164	0.005731	http://www.ensembl.org/id/ENSRNOG00000049598
AABR07049516.1	5	complement(125345343..125345726)	6.87875	7.38145	166.739	4.462e-06	0.003737	0.0985169	http://www.ensembl.org/id/ENSRNOG00000008516
LOC100910130	X	complement(156392630..156399760)	1.45857	6.7354	106.551	7.1e-06	0.005057	0.156777	http://www.ensembl.org/id/ENSRNOG00000058439
LOC103689974	15	complement(62067565..62097749)	3.50141	6.2472	75.9615	6.808e-08	0.0004695	0.001503	http://www.ensembl.org/id/ENSRNOG00000009559			>2 fold change	>1.5 fold change
Lbhd2	6	135856218..135861059	1.77065	6.10884	69.0152	4.657e-05	0.0130209	1	http://www.ensembl.org/id/ENSRNOG00000043137		Up-regulated	106	138
AABR07045058.1	20	33174892..33182294	0.766663	6.00633	64.2814	0.000353	0.0359855	1	http://www.ensembl.org/id/ENSRNOG00000033891		Down-regulated	30	53
Cd177	1	complement(82964683..82987253)	0.404007	5.93396	61.1363	0.0001263	0.0204998	1	http://www.ensembl.org/id/ENSRNOG00000022669		Total	136	191
Moxd1	1	complement(22124495..22206505)	3.71737	5.92103	60.5908	7.797e-10	1.722e-05	1.722e-05	http://www.ensembl.org/id/ENSRNOG00000015321
LOC100909761	9	37727942..37747514	0.387451	5.60949	48.8231	0.0006311	0.0490667	1	http://www.ensembl.org/id/ENSRNOG00000050004
Tnfsf11	15	complement(60482527..60512704)	3.49015	5.33251	40.2945	5.362e-07	0.0009905	0.01184	http://www.ensembl.org/id/ENSRNOG00000049547
Lrrc38	5	162031722..162053723	0.222462	4.94615	30.8276	0.0004396	0.0413075	1	http://www.ensembl.org/id/ENSRNOG00000015264
Pvalb	7	complement(119429019..119441487)	102.071	4.77189	27.32	1.055e-07	0.0004695	0.002329	http://www.ensembl.org/id/ENSRNOG00000006471
Hephl1	8	complement(13614800..13680870)	0.764135	4.72177	26.3873	2.049e-06	0.002382	0.0452529	http://www.ensembl.org/id/ENSRNOG00000056092
Mchr1	7	122456799..122459960	0.662853	4.26655	19.2469	1.312e-06	0.001704	0.0289669	http://www.ensembl.org/id/ENSRNOG00000018895
Plppr1	5	complement(67852180..68139199)	1.38227	4.22952	18.7591	3.269e-06	0.003137	0.0721926	http://www.ensembl.org/id/ENSRNOG00000007575
Nmrk2	7	11383116..11386948	0.438759	4.18404	18.177	0.0004705	0.0429572	1	http://www.ensembl.org/id/ENSRNOG00000042897
Myo18b	12	49761120..49979758	0.665446	4.1368	17.5914	1.606e-05	0.007389	0.354653	http://www.ensembl.org/id/ENSRNOG00000048430
Fbxo40	11	66713888..66731198	0.557009	4.10394	17.1953	9.34e-05	0.0180911	1	http://www.ensembl.org/id/ENSRNOG00000002459
Dhrs7c	10	54352270..54370653	2.62772	3.98466	15.8307	2.26e-05	0.008754	0.499	http://www.ensembl.org/id/ENSRNOG00000026548
AC132720.2	1	complement(215659713..215660492)	0.804319	3.94647	15.4172	0.0005308	0.0451427	1	http://www.ensembl.org/id/ENSRNOG00000051534
Cacng1	10	complement(95921174..95934345)	1.31937	3.89856	14.9136	0.0003689	0.0368597	1	http://www.ensembl.org/id/ENSRNOG00000003245
Asb16	10	90217924..90226537	0.31344	3.89681	14.8956	4.99e-05	0.0132762	1	http://www.ensembl.org/id/ENSRNOG00000036794
LOC100912348	9	37749059..37760569	2.22095	3.86742	14.5952	0.0001481	0.0230348	1	http://www.ensembl.org/id/ENSRNOG00000048794
Myoz1	15	4077091..4084314	14.3938	3.82938	14.2153	1.397e-05	0.007012	0.308517	http://www.ensembl.org/id/ENSRNOG00000040122
AABR07005775.1	1	complement(197856903..197858016)	76.51	3.82784	14.2002	9.915e-06	0.006255	0.218924	http://www.ensembl.org/id/ENSRNOG00000047124
Csn2	14	21972274..21979510	1294.12	3.81308	14.0557	4.672e-05	0.0130209	1	http://www.ensembl.org/id/ENSRNOG00000039326
Apobec2	9	14529218..14542731	28.2475	3.77927	13.7301	9.038e-06	0.005869	0.199561	http://www.ensembl.org/id/ENSRNOG00000012303
Ampd1	2	205568935..205590021	5.32924	3.77595	13.6986	2.389e-05	0.00894	0.527477	http://www.ensembl.org/id/ENSRNOG00000018656
Actn3	1	complement(220120533..220136470)	26.6765	3.76046	13.5523	1.121e-05	0.006567	0.247429	http://www.ensembl.org/id/ENSRNOG00000019745
Sh2d7	8	59111271..59121539	0.381954	3.74167	13.3769	0.0002182	0.027296	1	http://www.ensembl.org/id/ENSRNOG00000023870
Glycam1	7	complement(145172493..145174771)	334.532	3.73118	13.2799	0.0001147	0.0197894	1	http://www.ensembl.org/id/ENSRNOG00000036826
Trim54	6	complement(26603369..26624092)	1.54835	3.69722	12.971	0.0006067	0.048187	1	http://www.ensembl.org/id/ENSRNOG00000006146
LOC100909784_1	4	51553454..51561174	0.435275	3.69679	12.9671	0.0005626	0.0462906	1	http://www.ensembl.org/id/ENSRNOG00000045831
Acta1	19	complement(56674074..56677084)	206.283	3.66846	12.715	0.0001138	0.0197894	1	http://www.ensembl.org/id/ENSRNOG00000017786
Myl1	9	complement(73937823..73958480)	104.594	3.61907	12.2871	4.622e-05	0.0130209	1	http://www.ensembl.org/id/ENSRNOG00000013262
Tnni2	1	215609036..215611658	59.2148	3.5479	11.6956	0.0001257	0.0204998	1	http://www.ensembl.org/id/ENSRNOG00000020276
Fabp3	5	148528725..148535565	64.136	3.54409	11.6648	3.654e-07	0.0008964	0.008068	http://www.ensembl.org/id/ENSRNOG00000012879
Stac3	7	70807867..70815270	1.53641	3.48282	11.1798	0.000377	0.0372291	1	http://www.ensembl.org/id/ENSRNOG00000008050
Mylk2	3	148386189..148399501	1.61825	3.43182	10.7915	5.806e-05	0.0141781	1	http://www.ensembl.org/id/ENSRNOG00000008235
Casq1	13	complement(90592681..90602365)	23.7686	3.42022	10.7051	6.227e-06	0.004583	0.137491	http://www.ensembl.org/id/ENSRNOG00000006930
Mstn	9	complement(53309598..53315915)	0.677424	3.36877	10.33	6.039e-05	0.0141863	1	http://www.ensembl.org/id/ENSRNOG00000021294
Csrp3	1	complement(104147206..104166367)	3.21179	3.35301	10.2178	0.0005105	0.044707	1	http://www.ensembl.org/id/ENSRNOG00000014327
Myom2	16	complement(79587640..79671719)	2.68753	3.2392	9.44272	0.00021	0.027296	1	http://www.ensembl.org/id/ENSRNOG00000011754
Ctxn3	18	52550739..52551805	5.76912	3.22551	9.35355	4.516e-05	0.0130209	0.997271	http://www.ensembl.org/id/ENSRNOG00000022957
Slit1	1	complement(260843483..260992366)	1.03555	3.16742	8.98438	3.79e-05	0.011562	0.836848	http://www.ensembl.org/id/ENSRNOG00000026065
Prss32	10	13196946..13202392	1.68094	3.14807	8.8647	0.0003396	0.0353716	1	http://www.ensembl.org/id/ENSRNOG00000029223
Agbl1	1	137799185..138711126	0.237898	3.04228	8.23791	0.0003061	0.0324986	1	http://www.ensembl.org/id/ENSRNOG00000022610
Pygm	1	221756286..221771143	25.3743	3.00157	8.00874	1.201e-06	0.001657	0.0265102	http://www.ensembl.org/id/ENSRNOG00000021090
Sbk2	1	72425707..72433488	1.35219	2.97504	7.86278	5.383e-07	0.0009905	0.0118855	http://www.ensembl.org/id/ENSRNOG00000038625
Ryr1	1	complement(87959712..88066101)	1.99422	2.97235	7.84814	1.592e-05	0.007389	0.351462	http://www.ensembl.org/id/ENSRNOG00000020557
Mrgprg	1	complement(216953130..216953999)	1.36709	2.95262	7.74151	4.92e-05	0.0132483	1	http://www.ensembl.org/id/ENSRNOG00000054026
Klhl31	8	84945444..84968811	1.8116	2.94848	7.71937	8.103e-05	0.016459	1	http://www.ensembl.org/id/ENSRNOG00000006224
Hhatl	8	complement(130422066..130429132)	1.51779	2.86578	7.28931	0.0001663	0.0242212	1	http://www.ensembl.org/id/ENSRNOG00000019404
Eef1a2	3	complement(176657107..176666282)	7.0842	2.86319	7.27622	6.6e-05	0.0147856	1	http://www.ensembl.org/id/ENSRNOG00000012477
Tnnt3	1	215666628..215683628	137.148	2.84321	7.17614	1.139e-06	0.001657	0.0251604	http://www.ensembl.org/id/ENSRNOG00000020332
Lmod3	4	complement(129604267..129619142)	1.64485	2.82433	7.08284	0.0001161	0.0198061	1	http://www.ensembl.org/id/ENSRNOG00000032443
Ankrd23	9	complement(43112141..43116521)	6.89376	2.75924	6.77041	0.0001476	0.0230348	1	http://www.ensembl.org/id/ENSRNOG00000016151
Mlf1	2	164549455..164582643	8.01429	2.72894	6.62967	1.253e-05	0.006769	0.276653	http://www.ensembl.org/id/ENSRNOG00000012827
Srl	10	11240138..11284332	2.90427	2.7267	6.61941	5.925e-05	0.0141781	1	http://www.ensembl.org/id/ENSRNOG00000005269
Obscn	10	complement(45338009..45481008)	1.11242	2.71191	6.55189	2.219e-06	0.002449	0.0489889	http://www.ensembl.org/id/ENSRNOG00000058068
Xirp1	8	complement(128702133..128711221)	1.55965	2.69547	6.47765	8.514e-07	0.001446	0.0187997	http://www.ensembl.org/id/ENSRNOG00000037085
Rnf113a1	X	123806918..123808049	0.616423	2.67855	6.40211	0.0005168	0.044707	1	http://www.ensembl.org/id/ENSRNOG00000059412
Trim63	5	152533349..152547179	1.49152	2.65631	6.30418	2.328e-05	0.008862	0.514023	http://www.ensembl.org/id/ENSRNOG00000016543
Rspo1	5	142986526..143007831	29.0496	2.60996	6.10488	1.171e-07	0.0004695	0.002586	http://www.ensembl.org/id/ENSRNOG00000009656
Cavin4	5	64412895..64423725	0.933366	2.57202	5.9464	0.0005931	0.0473127	1	http://www.ensembl.org/id/ENSRNOG00000008027
Eno3	10	57278307..57283653	28.2627	2.57061	5.94061	1.757e-05	0.007661	0.387932	http://www.ensembl.org/id/ENSRNOG00000004078
Klhl41	3	55910177..55923303	5.09714	2.55965	5.89564	0.0002702	0.0301467	1	http://www.ensembl.org/id/ENSRNOG00000007461
Neb	3	complement(37658563..37854561)	3.95534	2.55355	5.87079	0.0001074	0.019704	1	http://www.ensembl.org/id/ENSRNOG00000006783
Rpl3l	10	14094754..14105308	3.10856	2.52814	5.76828	0.0003142	0.0330356	1	http://www.ensembl.org/id/ENSRNOG00000014641
Trpc4	2	143475323..143604972	0.249863	2.52238	5.74529	9.666e-05	0.0185591	1	http://www.ensembl.org/id/ENSRNOG00000011133
Car12	8	72405748..72460240	0.800252	2.4368	5.41439	0.0002234	0.027296	1	http://www.ensembl.org/id/ENSRNOG00000017766
Slc30a2	5	152559577..152571799	0.498232	2.42241	5.36064	0.0001714	0.0243612	1	http://www.ensembl.org/id/ENSRNOG00000054142
Hcn4	8	63600663..63639654	0.227709	2.35649	5.12124	0.0002754	0.0304108	1	http://www.ensembl.org/id/ENSRNOG00000009450
Alox12e	10	complement(56927676..56935141)	1.43356	2.30989	4.95846	8.761e-06	0.005862	0.193458	http://www.ensembl.org/id/ENSRNOG00000019074
Cmya5	2	complement(22646712..22744407)	2.92755	2.27433	4.83773	1.839e-05	0.007661	0.406086	http://www.ensembl.org/id/ENSRNOG00000023803
Mybph	13	51034256..51041902	4.39315	2.21435	4.64074	6.629e-05	0.0147856	1	http://www.ensembl.org/id/ENSRNOG00000003336
LOC103689942	1	81643816..81650094	5.72587	2.19057	4.56487	0.0002237	0.027296	1	http://www.ensembl.org/id/ENSRNOG00000050105
Tmod4	2	196295069..196299896	3.47661	2.15869	4.46511	0.0003555	0.0360035	1	http://www.ensembl.org/id/ENSRNOG00000021088
C3	9	9721105..9747167	8.67235	2.10754	4.30955	1.308e-05	0.006875	0.288747	http://www.ensembl.org/id/ENSRNOG00000046834
Pkd1l1	14	complement(89060447..89179507)	0.075243	2.07073	4.20098	2.168e-05	0.00855	0.478819	http://www.ensembl.org/id/ENSRNOG00000004865
Il1r2	9	46840992..46881264	7.29349	1.99603	3.989	3.962e-06	0.0035	0.0874952	http://www.ensembl.org/id/ENSRNOG00000014378
Pla2g2a	5	157282669..157285328	12.6808	1.99044	3.97358	0.000221	0.027296	1	http://www.ensembl.org/id/ENSRNOG00000016945
Alpk3	1	142883040..142931940	0.901923	1.98475	3.95794	0.0002182	0.027296	1	http://www.ensembl.org/id/ENSRNOG00000011659
Hrc	1	101324652..101328435	4.50129	1.97691	3.93648	2.472e-05	0.009099	0.545946	http://www.ensembl.org/id/ENSRNOG00000020719
Adamts20	7	complement(135466884..135630654)	0.499847	1.96275	3.89804	5.506e-05	0.0138163	1	http://www.ensembl.org/id/ENSRNOG00000033397
Car2	2	complement(88097720..88113029)	36.2918	1.93985	3.83666	2.514e-07	0.0007164	0.005552	http://www.ensembl.org/id/ENSRNOG00000009629
Apln	X	complement(134856726..134866210)	15.8501	1.8149	3.51836	1.276e-07	0.0004695	0.002817	http://www.ensembl.org/id/ENSRNOG00000003984
Cxcl13	14	complement(15253125..15258207)	56.8035	1.78466	3.44537	0.0001898	0.0258688	1	http://www.ensembl.org/id/ENSRNOG00000024899
Tmem38a	16	complement(18959315..18974770)	8.12484	1.65161	3.14184	6.56e-05	0.0147856	1	http://www.ensembl.org/id/ENSRNOG00000011912
Smpd3	19	complement(38237965..38321528)	22.6617	1.64456	3.12653	3.591e-05	0.0114905	0.792847	http://www.ensembl.org/id/ENSRNOG00000000257
Ache	12	complement(22472358..22478753)	0.790077	1.60694	3.04606	0.0001667	0.0242212	1	http://www.ensembl.org/id/ENSRNOG00000050841
Synpo2l	15	4064706..4072635	1.33345	1.59644	3.02396	0.0003926	0.0376867	1	http://www.ensembl.org/id/ENSRNOG00000008949
Fabp5	2	complement(93981656..93985378)	278.138	1.57052	2.97012	1.257e-05	0.006769	0.277528	http://www.ensembl.org/id/ENSRNOG00000049075
Msc	5	3955227..3956572	2.16632	1.5629	2.95448	5.785e-05	0.0141781	1	http://www.ensembl.org/id/ENSRNOG00000007540
Relt	1	complement(165884407..165901923)	2.72604	1.55337	2.93501	1.873e-05	0.007661	0.413677	http://www.ensembl.org/id/ENSRNOG00000025075
Ldb3	16	complement(10878334..10941501)	6.15804	1.4806	2.79064	7.721e-05	0.0160843	1	http://www.ensembl.org/id/ENSRNOG00000059166
Nptx1	10	complement(108682638..108691367)	0.286217	1.3954	2.63061	0.0006258	0.0489329	1	http://www.ensembl.org/id/ENSRNOG00000003741
Mcm6	13	complement(45042882..45068077)	17.9308	1.38794	2.61706	5.386e-05	0.0136702	1	http://www.ensembl.org/id/ENSRNOG00000003703
Tfrc	11	complement(71397383..71419223)	15.7284	1.33822	2.52839	5.141e-05	0.0133775	1	http://www.ensembl.org/id/ENSRNOG00000001766
Cxcr4	13	complement(45314933..45318878)	11.3393	1.30288	2.4672	4.703e-05	0.0130209	1	http://www.ensembl.org/id/ENSRNOG00000003866
Des	9	82556573..82564294	33.7269	1.28068	2.42954	0.0002703	0.0301467	1	http://www.ensembl.org/id/ENSRNOG00000019810
Arsi	18	56180089..56186068	13.5041	1.24568	2.3713	0.0005211	0.044707	1	http://www.ensembl.org/id/ENSRNOG00000026060
Tnfaip2	6	135890931..135903647	9.06493	1.09585	2.13739	3.285e-05	0.0111611	0.725471	http://www.ensembl.org/id/ENSRNOG00000010165
Sap30	16	36116258..36121097	3.49141	1.08824	2.12615	0.0003973	0.0379786	1	http://www.ensembl.org/id/ENSRNOG00000013218
Cldn1	11	77815181..77830416	5.1341	1.04289	2.06036	0.0002631	0.0299412	1	http://www.ensembl.org/id/ENSRNOG00000001926
Efhd1	9	94362299..94408885	37.7476	1.01662	2.02318	0.0001456	0.022972	1	http://www.ensembl.org/id/ENSRNOG00000015596
Mcm2	4	complement(120825699..120840111)	19.2488	0.951599	1.93401	0.0004712	0.0429572	1	http://www.ensembl.org/id/ENSRNOG00000016316
Kctd14	1	162419262..162424825	14.7433	0.942474	1.92182	0.000169	0.0243395	1	http://www.ensembl.org/id/ENSRNOG00000012494
Cryab	8	55178289..55182545	19.3859	0.936124	1.91338	0.0005145	0.044707	1	http://www.ensembl.org/id/ENSRNOG00000010524
Hsph1	12	complement(6322668..6341902)	23.8313	0.897835	1.86327	3.282e-06	0.003137	0.0724786	http://www.ensembl.org/id/ENSRNOG00000000902
Sdf2l1	11	88122271..88124513	19.1	0.891755	1.85543	1.075e-05	0.006567	0.237426	http://www.ensembl.org/id/ENSRNOG00000001859
Cdc7	14	complement(3826659..3846891)	2.89331	0.877527	1.83722	0.0003596	0.0360882	1	http://www.ensembl.org/id/ENSRNOG00000002105
Pcna	3	complement(124880698..124884570)	57.2901	0.865967	1.82256	0.0002182	0.027296	1	http://www.ensembl.org/id/ENSRNOG00000021264
Sgcg	15	complement(41549331..41595345)	45.4403	0.845089	1.79638	7.096e-05	0.015169	1	http://www.ensembl.org/id/ENSRNOG00000014603
LOC691921	7	27221152..27224274	8.85474	0.821479	1.76722	0.0004075	0.0387869	1	http://www.ensembl.org/id/ENSRNOG00000026982
Galnt18	1	complement(176296193..176607466)	16.2112	0.811642	1.75521	5.971e-05	0.0141781	1	http://www.ensembl.org/id/ENSRNOG00000017021
Jpt2	10	complement(14304104..14324211)	16.0717	0.797204	1.73773	3.765e-05	0.011562	0.831359	http://www.ensembl.org/id/ENSRNOG00000024661
Hs3st3b1	10	complement(50366952..50402616)	3.5139	0.796674	1.73709	2.691e-05	0.009584	0.594201	http://www.ensembl.org/id/ENSRNOG00000003384
Il33	1	248132090..248147029	111.33	0.756463	1.68934	6.827e-05	0.0150738	1	http://www.ensembl.org/id/ENSRNOG00000016456
Dhcr24	5	126164674..126191206	6.47331	0.756344	1.6892	0.0002953	0.0318097	1	http://www.ensembl.org/id/ENSRNOG00000006787
Nup43	1	1771710..1782091	6.39433	0.736783	1.66646	0.0001141	0.0197894	1	http://www.ensembl.org/id/ENSRNOG00000049505
Fads1	1	226234074..226249138	53.6112	0.711236	1.63721	2.737e-05	0.009592	0.604324	http://www.ensembl.org/id/ENSRNOG00000020480
Gcnt1	1	236580034..236585035	7.87485	0.711045	1.63699	0.0001748	0.0245814	1	http://www.ensembl.org/id/ENSRNOG00000050534
B4galt5	3	complement(164039731..164095878)	16.5744	0.69905	1.62344	0.0001918	0.0259758	1	http://www.ensembl.org/id/ENSRNOG00000008283
Odc1	6	42852683..42859927	21.7745	0.694021	1.61779	1.688e-05	0.007605	0.372622	http://www.ensembl.org/id/ENSRNOG00000005424
Panx1	8	complement(13566739..13606040)	3.13446	0.690218	1.61353	0.0001563	0.0238067	1	http://www.ensembl.org/id/ENSRNOG00000010060
Ifrd2	8	116343096..116348314	14.9364	0.688572	1.61169	0.0005344	0.0452103	1	http://www.ensembl.org/id/ENSRNOG00000016150
Pak1ip1	17	complement(21580087..21591203)	10.6569	0.677916	1.59983	0.0002771	0.0304419	1	http://www.ensembl.org/id/ENSRNOG00000023799
Pold2	14	complement(86111294..86117578)	14.0403	0.670667	1.59181	0.0005183	0.044707	1	http://www.ensembl.org/id/ENSRNOG00000014098
Hspa5	3	13838304..13842762	258.447	0.66421	1.5847	3.788e-05	0.011562	0.83641	http://www.ensembl.org/id/ENSRNOG00000018294
Tmem97	10	complement(65811456..65820538)	18.8808	0.663028	1.5834	0.0003856	0.0374958	1	http://www.ensembl.org/id/ENSRNOG00000022657
Mrpl38	10	complement(104682374..104689178)	19.3099	0.652702	1.57211	0.0005315	0.0451427	1	http://www.ensembl.org/id/ENSRNOG00000008256
Rrp12	1	complement(261106760..261140389)	3.19719	0.645816	1.56462	0.0001615	0.0240881	1	http://www.ensembl.org/id/ENSRNOG00000048495
Atp1b1	13	complement(82737159..82758004)	8.14887	0.628953	1.54644	0.000506	0.0446945	1	http://www.ensembl.org/id/ENSRNOG00000002934
Mthfd1	6	99282850..99350340	13.4741	0.616168	1.5328	0.0001141	0.0197894	1	http://www.ensembl.org/id/ENSRNOG00000005602
Ran	12	complement(31320624..31323810)	107.962	0.604586	1.52054	0.0002264	0.0273124	1	http://www.ensembl.org/id/ENSRNOG00000000938
Nfkbia	6	complement(76267228..76270457)	54.2655	0.593184	1.50857	0.0005609	0.0462906	1	http://www.ensembl.org/id/ENSRNOG00000007390
Creld2	7	129812789..129819634	19.7106	0.592449	1.5078	7.144e-05	0.015169	1	http://www.ensembl.org/id/ENSRNOG00000004659
Gramd1b	8	complement(44165367..44327551)	3.60371	-0.600107	-1.51583	1.841e-05	0.007661	0.406506	http://www.ensembl.org/id/ENSRNOG00000053577
Pdlim2	15	complement(51843564..51855325)	24.3022	-0.602061	-1.51788	0.0004179	0.0396021	1	http://www.ensembl.org/id/ENSRNOG00000008543
Piezo2	18	complement(58354648..58499836)	2.52902	-0.620241	-1.53713	0.0003511	0.0359855	1	http://www.ensembl.org/id/ENSRNOG00000038784
Cyp39a1	9	complement(19804079..19880346)	4.06336	-0.64003	-1.55836	0.0001193	0.0198061	1	http://www.ensembl.org/id/ENSRNOG00000010519
Appl2	7	26256459..26306126	22.2096	-0.640761	-1.55915	7.057e-05	0.015169	1	http://www.ensembl.org/id/ENSRNOG00000008174
Peg3	1	70222964..70237443	44.5232	-0.643679	-1.56231	0.0001764	0.0246468	1	http://www.ensembl.org/id/ENSRNOG00000014791
Dixdc1	8	complement(55091235..55162421)	7.8462	-0.684076	-1.60667	1.598e-05	0.007389	0.352892	http://www.ensembl.org/id/ENSRNOG00000010260
Tbx18	8	complement(95359354..95387363)	8.25276	-0.688768	-1.61191	3.224e-06	0.003137	0.071195	http://www.ensembl.org/id/ENSRNOG00000010685
Mertk	3	121235119..121342444	7.6369	-0.689374	-1.61258	4.575e-07	0.0009905	0.0101014	http://www.ensembl.org/id/ENSRNOG00000017319
Paqr6	2	187737770..187741696	14.7996	-0.692497	-1.61608	0.0001089	0.019704	1	http://www.ensembl.org/id/ENSRNOG00000026059
Tp53inp1	5	24410863..24416888	7.88111	-0.721904	-1.64936	0.0003536	0.0359855	1	http://www.ensembl.org/id/ENSRNOG00000007964
Gpr155	3	complement(60051535..60105242)	3.52953	-0.722156	-1.64965	4.893e-06	0.003737	0.108052	http://www.ensembl.org/id/ENSRNOG00000018485
Frem1	5	complement(101020448..101166651)	4.6696	-0.7466	-1.67783	3.413e-05	0.0113912	0.75363	http://www.ensembl.org/id/ENSRNOG00000022309
Ripor3	3	complement(164715913..164728338)	3.37887	-0.763404	-1.69749	0.0001127	0.0197894	1	http://www.ensembl.org/id/ENSRNOG00000010791
Osgin1	19	52077109..52085496	3.31081	-0.766597	-1.70125	1.51e-05	0.007389	0.333384	http://www.ensembl.org/id/ENSRNOG00000014948
Junb	19	complement(26092974..26094756)	65.5149	-0.779411	-1.71643	0.0005716	0.0463853	1	http://www.ensembl.org/id/ENSRNOG00000042838
Pik3ip1	14	83560541..83572473	8.24191	-0.7797	-1.71677	0.0002515	0.0292235	1	http://www.ensembl.org/id/ENSRNOG00000018859
Zim1	1	70253650..70266809	12.926	-0.820051	-1.76547	0.0002171	0.027296	1	http://www.ensembl.org/id/ENSRNOG00000015071
Myo15a	10	46840113..46896054	0.388604	-0.856132	-1.81018	3.822e-05	0.011562	0.844029	http://www.ensembl.org/id/ENSRNOG00000059219
Pot1b	9	complement(7845845..7891514)	3.37956	-0.899293	-1.86515	0.0002215	0.027296	1	http://www.ensembl.org/id/ENSRNOG00000047439
Prrt2	1	complement(198451324..198454914)	1.90129	-0.986298	-1.98109	0.0006204	0.0488662	1	http://www.ensembl.org/id/ENSRNOG00000029366
Prickle2	4	complement(124238167..124338176)	8.22275	-0.98985	-1.98598	9.909e-07	0.001563	0.0218802	http://www.ensembl.org/id/ENSRNOG00000012364
Lif	14	84482674..84500642	3.46445	-0.990926	-1.98746	0.0002567	0.0294735	1	http://www.ensembl.org/id/ENSRNOG00000007002
Tmcc3	7	35309265..35543759	30.4196	-1.00835	-2.01161	0.000225	0.027296	1	http://www.ensembl.org/id/ENSRNOG00000007713
Cebpd	11	89008008..89009146	76.021	-1.0172	-2.02399	0.0002071	0.027296	1	http://www.ensembl.org/id/ENSRNOG00000050869
Adgrl3	14	complement(28393394..28967980)	1.13021	-1.02758	-2.0386	1.2e-05	0.006769	0.264912	http://www.ensembl.org/id/ENSRNOG00000030149
Ypel4	3	72134731..72141035	2.56973	-1.03246	-2.0455	0.0001296	0.0207429	1	http://www.ensembl.org/id/ENSRNOG00000060130
Vill	8	127735258..127753349	3.17423	-1.06953	-2.09876	0.0002146	0.027296	1	http://www.ensembl.org/id/ENSRNOG00000011446
Acer2	5	105230580..105279731	12.5149	-1.08944	-2.12792	1.13e-05	0.006567	0.249537	http://www.ensembl.org/id/ENSRNOG00000007637
Celf5	7	11095468..11119941	0.646271	-1.17546	-2.25865	0.0003133	0.0330356	1	http://www.ensembl.org/id/ENSRNOG00000004695
Gna14	1	235166718..235347937	4.14491	-1.18549	-2.27441	7.075e-05	0.015169	1	http://www.ensembl.org/id/ENSRNOG00000014840
Il31ra	2	complement(44336006..44394709)	4.19443	-1.2026	-2.30154	0.0001173	0.0198061	1	http://www.ensembl.org/id/ENSRNOG00000042080
Cxxc4	2	239415046..239439568	1.2899	-1.20861	-2.31114	0.0001252	0.0204998	1	http://www.ensembl.org/id/ENSRNOG00000045764
Fos	6	109300433..109303299	45.59	-1.23647	-2.35622	0.0002225	0.027296	1	http://www.ensembl.org/id/ENSRNOG00000008015
Cpm	7	60654350..60714620	7.43319	-1.26129	-2.3971	0.0002239	0.027296	1	http://www.ensembl.org/id/ENSRNOG00000034134
Gadd45b	7	complement(11646269..11648322)	12.4778	-1.26556	-2.40421	9.439e-09	0.0001042	0.0002084	http://www.ensembl.org/id/ENSRNOG00000019822
Slc1a1	1	246954980..247037056	2.34381	-1.29859	-2.45988	0.0001191	0.0198061	1	http://www.ensembl.org/id/ENSRNOG00000014816
Fam83e	1	101704746..101711379	3.36134	-1.3656	-2.57683	0.0002313	0.0277552	1	http://www.ensembl.org/id/ENSRNOG00000021039
Stac2	10	complement(85988367..86004209)	11.7753	-1.39658	-2.63277	0.0004907	0.0442269	1	http://www.ensembl.org/id/ENSRNOG00000004805
Slc4a11	3	complement(123224242..123236535)	2.23653	-1.44991	-2.73191	0.0001048	0.0196063	1	http://www.ensembl.org/id/ENSRNOG00000021234
Stc2	10	16542882..16553295	12.3259	-1.48153	-2.79245	0.0005452	0.0455981	1	http://www.ensembl.org/id/ENSRNOG00000020729
Tmem88b	5	complement(173230364..173233188)	0.662714	-1.6544	-3.14792	0.0005849	0.0471357	1	http://www.ensembl.org/id/ENSRNOG00000036869
Gjb1	X	71272042..71279977	4.01528	-1.76027	-3.38761	0.0002889	0.0315762	1	http://www.ensembl.org/id/ENSRNOG00000003746
Pnpla1	20	6102277..6143707	1.09019	-1.83588	-3.56989	6.315e-05	0.0145249	1	http://www.ensembl.org/id/ENSRNOG00000028622
Slc13a1	4	complement(51121123..51199570)	0.552733	-2.10747	-4.30936	4.835e-05	0.0131807	1	http://www.ensembl.org/id/ENSRNOG00000008121
Anxa9	2	complement(196470858..196479770)	0.887407	-2.11421	-4.32954	0.0002041	0.0271502	1	http://www.ensembl.org/id/ENSRNOG00000021134
Gucy1b2	15	complement(45479658..45550285)	0.746834	-2.13979	-4.40698	7.839e-05	0.0161779	1	http://www.ensembl.org/id/ENSRNOG00000009440
Cyp2e1	1	213511874..213535542	4.31506	-2.69752	-6.48684	4.58e-06	0.003737	0.101141	http://www.ensembl.org/id/ENSRNOG00000012458
Cyp24a1	3	complement(168097485..168111920)	3.60009	-2.73478	-6.65659	1.373e-05	0.007012	0.303153	http://www.ensembl.org/id/ENSRNOG00000013062
Rmt1	1	complement(218369204..218374619)	7.39021	-2.7893	-6.91295	0.0002028	0.0271502	1	http://www.ensembl.org/id/ENSRNOG00000013373
Myh7	15	complement(33634422..33656089)	0.156319	-3.99029	-15.8926	0.0001592	0.0239185	1	http://www.ensembl.org/id/ENSRNOG00000016983
Upk3a	7	125920357..125925430	1.57561	-4.26582	-19.2371	3.976e-05	0.0118632	0.877876	http://www.ensembl.org/id/ENSRNOG00000013593
AABR07035479.1	12	16950728..16958554	0.22784	-5.05418	-33.2247	0.0002402	0.0285187	1	http://www.ensembl.org/id/ENSRNOG00000022599

## Sheet: Table S5.D50,ZAL_L,DEGs
RNA-seq analysis
D50, ZAL_L, DEGs with FC1.5, FDRp<0.05
Name	Chromosome	Region	Max group mean	Log2 fold change	Fold change	P-value	FDR p-value	Bonferroni	ENSEMBL
Marco	16	complement(85115201..85135859)	8.75159	9.58197	766.41	1.715e-10	4.375e-08	3.788e-06	http://www.ensembl.org/id/ENSRNOG00000049303
Clec4m	12	complement(2816065..2826378)	3.08672	8.23559	301.411	9.69e-11	2.779e-08	2.14e-06	http://www.ensembl.org/id/ENSRNOG00000029881
C1ql2	13	36378356..36380302	1.90092	7.16506	143.515	4.517e-07	5.603e-05	0.009973	http://www.ensembl.org/id/ENSRNOG00000046863
Igh-6	6	complement(138092131..138093643)	2.17296	6.9141	120.601	2.641e-06	0.0002731	0.0583061	http://www.ensembl.org/id/ENSRNOG00000048402
Cr2	13	complement(113890272..113927877)	6.73044	6.86618	116.661	0	0	0	http://www.ensembl.org/id/ENSRNOG00000034164			>2 fold change	>1.5 fold change
Cd19	1	complement(197815413..197821936)	11.9902	6.66954	101.796	0	0	0	http://www.ensembl.org/id/ENSRNOG00000018311		Up-regulated	388	480
Fcrl1	2	186555632..186724205	4.20168	6.43097	86.281	1.677e-12	7.122e-10	3.703e-08	http://www.ensembl.org/id/ENSRNOG00000034230		Down-regulated	25	38
Stab2	7	complement(27369853..27552078)	0.909922	6.31575	79.6579	2.689e-13	1.381e-10	5.937e-09	http://www.ensembl.org/id/ENSRNOG00000038948		Total	413	518
Tnfrsf13c	7	complement(123453788..123456268)	6.71989	6.31377	79.5487	7.327e-15	6.742e-12	1.618e-10	http://www.ensembl.org/id/ENSRNOG00000007664
AABR07045058.1	20	33174892..33182294	0.687846	5.99755	63.8916	0.0003645	0.0174491	1	http://www.ensembl.org/id/ENSRNOG00000033891
Cd79b	10	complement(94497448..94500591)	26.3498	5.93022	60.9782	0	0	0	http://www.ensembl.org/id/ENSRNOG00000011917
AABR07049516.1	5	complement(125345343..125345726)	2.50098	5.91477	60.3288	0.0002492	0.012915	1	http://www.ensembl.org/id/ENSRNOG00000008516
LOC100912571	11	complement(82886878..82893845)	0.645474	5.84505	57.4826	0.0005344	0.0237443	1	http://www.ensembl.org/id/ENSRNOG00000049598
NEWGENE_1359268	5	143063099..143070884	0.63212	5.73505	53.2627	1.554e-05	0.001261	0.343059	http://www.ensembl.org/id/ENSRNOG00000024889
Ms4a1	1	complement(227429596..227441442)	12.5928	5.67806	51.1996	6.439e-15	6.182e-12	1.422e-10	http://www.ensembl.org/id/ENSRNOG00000020945
Pax5	5	complement(60007587..60191941)	3.28487	5.59831	48.4462	3.741e-10	9.178e-08	8.261e-06	http://www.ensembl.org/id/ENSRNOG00000024729
Ccl19	5	complement(58181026..58183017)	15.1493	5.48701	44.8491	8.882e-15	7.845e-12	1.961e-10	http://www.ensembl.org/id/ENSRNOG00000015668
Vsx1	3	complement(146484238..146491837)	0.815639	5.32533	40.0944	1.612e-08	2.759e-06	0.0003559	http://www.ensembl.org/id/ENSRNOG00000042220
Lhx8	2	complement(260574190..260596777)	0.401381	5.30601	39.561	0.0001359	0.007883	1	http://www.ensembl.org/id/ENSRNOG00000028348
AC109901.2	11	85618714..85619188	1.95716	5.28077	38.8751	0.0001448	0.008324	1	http://www.ensembl.org/id/ENSRNOG00000059447
Ccl20	9	88918433..88921001	0.782788	5.1147	34.6481	0.0002091	0.0111231	1	http://www.ensembl.org/id/ENSRNOG00000015992
AABR07051708.1	3	19772056..19772382	1.81687	5.06674	33.5151	0.000196	0.0105831	1	http://www.ensembl.org/id/ENSRNOG00000054828
AABR07034739.2	11	86094567..86096397	3.19774	5.02122	32.4741	7.369e-08	1.085e-05	0.001627	http://www.ensembl.org/id/ENSRNOG00000058590
AABR07051652.1	3	18706988..18707278	1.9238	4.98749	31.7236	0.0002992	0.015082	1	http://www.ensembl.org/id/ENSRNOG00000055193
Pou2af1	8	55603968..55631446	6.7548	4.9647	31.2266	1.543e-14	1.262e-11	3.408e-10	http://www.ensembl.org/id/ENSRNOG00000011500
AABR07046778.1	5	6373583..6373849	1.90798	4.935	30.5902	0.00132	0.0471665	1	http://www.ensembl.org/id/ENSRNOG00000058589
Ccr6	1	complement(53065025..53087474)	3.69772	4.87857	29.4168	1.184e-12	5.332e-10	2.615e-08	http://www.ensembl.org/id/ENSRNOG00000012964
Usp44	7	34744483..34759206	0.708098	4.83689	28.5791	2.683e-07	3.425e-05	0.005925	http://www.ensembl.org/id/ENSRNOG00000005637
Il22ra2	1	15093599..15106954	5.65893	4.80681	27.9894	1.633e-13	8.795e-11	3.606e-09	http://www.ensembl.org/id/ENSRNOG00000012259
AABR07051551.1	3	16610086..16884018	4.56995	4.80554	27.9648	8.946e-07	0.0001018	0.0197542	http://www.ensembl.org/id/ENSRNOG00000048167
Lax1	13	50164563..50175112	5.32167	4.79362	27.7346	1.11e-15	1.442e-12	2.451e-11	http://www.ensembl.org/id/ENSRNOG00000028250
AABR07051583.1	3	17546566..17547291	1.27567	4.70814	26.1391	0.0006831	0.0285679	1	http://www.ensembl.org/id/ENSRNOG00000050066
B3gnt5	11	complement(84919066..84931160)	3.23139	4.70779	26.1328	8.26e-14	4.8e-11	1.824e-09	http://www.ensembl.org/id/ENSRNOG00000046258
Slamf6	13	90301006..90322457	6.49013	4.69832	25.9618	0	0	0	http://www.ensembl.org/id/ENSRNOG00000038286
Klhl14	18	complement(12528111..12640716)	0.266983	4.69769	25.9504	3.982e-05	0.002892	0.879275	http://www.ensembl.org/id/ENSRNOG00000015418
Sit1	5	complement(58985829..58987760)	4.39307	4.69603	25.9207	1.293e-11	4.326e-09	2.855e-07	http://www.ensembl.org/id/ENSRNOG00000021546
AABR07017635.2	15	complement(29441124..29443454)	0.349533	4.68472	25.7182	4.608e-05	0.003251	1	http://www.ensembl.org/id/ENSRNOG00000061833
Prg2	3	72385666..72389276	1.20136	4.68221	25.6735	1.104e-05	0.0009445	0.243677	http://www.ensembl.org/id/ENSRNOG00000008394
AABR07065798.1	6	complement(141715354..141715846)	1.24106	4.67335	25.5164	0.0005785	0.0250742	1	http://www.ensembl.org/id/ENSRNOG00000042996
Sell	13	82369493..82387631	24.941	4.61114	24.4395	0	0	0	http://www.ensembl.org/id/ENSRNOG00000002776
Sirpb3	3	complement(121977350..122057632)	0.14153	4.56348	23.6453	0.0005734	0.0249231	1	http://www.ensembl.org/id/ENSRNOG00000026061
AABR07002700.1	1	81763614..81767980	42.7481	4.56271	23.6327	0	0	0	http://www.ensembl.org/id/ENSRNOG00000020125
Pde6h	4	170958196..170963046	3.0119	4.56018	23.5913	2.893e-06	0.0002917	0.0638878	http://www.ensembl.org/id/ENSRNOG00000005947
AABR07065768.1	6	complement(140485452..140485913)	1.16779	4.52607	23.04	0.0007856	0.0314819	1	http://www.ensembl.org/id/ENSRNOG00000050944
Lta	20	4852496..4854677	1.62642	4.50036	22.6331	1.826e-09	3.733e-07	4.032e-05	http://www.ensembl.org/id/ENSRNOG00000000838
AABR07060963.1	4	101882994..101883460	1.09304	4.47743	22.2762	0.0008707	0.0342092	1	http://www.ensembl.org/id/ENSRNOG00000055428
Cckbr	1	170262156..170272298	0.177074	4.47335	22.2133	0.0009298	0.0357692	1	http://www.ensembl.org/id/ENSRNOG00000017679
AABR07060353.2	4	69457472..69457765	2.24236	4.47217	22.1951	8.18e-05	0.005282	1	http://www.ensembl.org/id/ENSRNOG00000043164
Tnfrsf14	5	complement(172328262..172335892)	8.92015	4.45975	22.0049	0	0	0	http://www.ensembl.org/id/ENSRNOG00000013820
Themis	1	complement(17171631..17378047)	1.41638	4.43023	21.5592	5.81e-08	8.786e-06	0.001283	http://www.ensembl.org/id/ENSRNOG00000014979
Ly6k	7	complement(116034104..116106368)	0.506464	4.41763	21.3717	0.001094	0.0403214	1	http://www.ensembl.org/id/ENSRNOG00000025725
Gpr83	8	13365583..13376070	0.239054	4.39619	21.0564	4.248e-05	0.003036	0.937985	http://www.ensembl.org/id/ENSRNOG00000030318
LOC103689974	15	complement(62067565..62097749)	0.947139	4.39591	21.0524	0.0001687	0.009404	1	http://www.ensembl.org/id/ENSRNOG00000009559
AABR07034956.1	12	1903165..1928988	2.04549	4.39397	21.0241	8.404e-07	9.665e-05	0.0185562	http://www.ensembl.org/id/ENSRNOG00000056981
AABR07060886.1	4	98481520..98542683	2.35609	4.39343	21.0161	3.319e-05	0.002484	0.732774	http://www.ensembl.org/id/ENSRNOG00000047464
Tnfrsf13b	10	47412582..47420951	0.800671	4.32571	20.0525	0.0001122	0.006885	1	http://www.ensembl.org/id/ENSRNOG00000002304
AABR07051626.2	3	18315320..18315610	1.18976	4.30135	19.7167	0.001357	0.0483291	1	http://www.ensembl.org/id/ENSRNOG00000050889
Gpr174	X	78372257..78399944	2.49705	4.21025	18.5102	5.551e-16	9.429e-13	1.226e-11	http://www.ensembl.org/id/ENSRNOG00000032970
Nphs1	1	88922433..88950559	0.39892	4.19874	18.3631	1.624e-07	2.2e-05	0.003586	http://www.ensembl.org/id/ENSRNOG00000020873
Trbv1	4	69138525..69139130	3.29431	4.17699	18.0883	3.623e-06	0.0003555	0.0799966	http://www.ensembl.org/id/ENSRNOG00000048468
Spib	1	complement(100531457..100537377)	7.52484	4.14621	17.7065	0	0	0	http://www.ensembl.org/id/ENSRNOG00000019660
AABR07034739.1	11	86092468..86092779	46.7361	4.14615	17.7058	1.207e-12	5.332e-10	2.666e-08	http://www.ensembl.org/id/ENSRNOG00000050000
Il21r	1	196996581..197024166	10.7591	4.13911	17.6196	0	0	0	http://www.ensembl.org/id/ENSRNOG00000015773
AABR07060953.1	4	101645731..101646573	1.13538	4.13781	17.6037	0.0002848	0.014457	1	http://www.ensembl.org/id/ENSRNOG00000053327
Cd209	12	complement(2406879..2413324)	1.03213	4.10658	17.2268	9.399e-06	0.0008236	0.207536	http://www.ensembl.org/id/ENSRNOG00000001017
AABR07060352.2	4	69384145..69388971	2.61662	4.0688	16.7815	5.456e-07	6.57e-05	0.0120474	http://www.ensembl.org/id/ENSRNOG00000056059
AABR07051730.1	3	20303979..20304269	1.70262	4.06731	16.7642	0.0002712	0.013957	1	http://www.ensembl.org/id/ENSRNOG00000054128
RGD1562492	1	101265272..101277204	0.155591	4.06306	16.7149	0.0003021	0.0151598	1	http://www.ensembl.org/id/ENSRNOG00000037219
AABR07051670.1	3	19045214..19045737	1.44458	4.05104	16.5762	0.0004419	0.0203396	1	http://www.ensembl.org/id/ENSRNOG00000047535
Cd3g	8	complement(49274960..49280901)	18.0041	4.01962	16.2191	3.875e-14	2.593e-11	8.556e-10	http://www.ensembl.org/id/ENSRNOG00000015945
Fcer2	12	complement(2233778..2245324)	10.0536	4.01393	16.1552	1.776e-11	5.684e-09	3.922e-07	http://www.ensembl.org/id/ENSRNOG00000001005
Bank1	2	complement(241273763..241545250)	3.74382	4.00839	16.0933	9.992e-16	1.379e-12	2.206e-11	http://www.ensembl.org/id/ENSRNOG00000032247
RGD1563231	3	complement(16999132..16999720)	1.97455	4.00309	16.0343	8.997e-05	0.005742	1	http://www.ensembl.org/id/ENSRNOG00000047571
AABR07065827.1	6	complement(143065206..143065639)	3.16954	3.9983	15.9812	2.09e-05	0.001656	0.461587	http://www.ensembl.org/id/ENSRNOG00000049315
AABR07065815.2	6	complement(142635329..142676432)	1.64394	3.99684	15.965	0.0001834	0.0100932	1	http://www.ensembl.org/id/ENSRNOG00000050143
Sstr3	7	complement(119760888..119768082)	2.15918	3.98524	15.8372	1.388e-14	1.179e-11	3.064e-10	http://www.ensembl.org/id/ENSRNOG00000007332
Cd27	4	complement(157744882..157750088)	11.4131	3.93483	15.2934	6.661e-16	1.051e-12	1.471e-11	http://www.ensembl.org/id/ENSRNOG00000027466
AABR07061078.1	4	complement(103646562..103646906)	2.43687	3.92685	15.2089	6.127e-05	0.004125	1	http://www.ensembl.org/id/ENSRNOG00000047920
Cd209c	12	complement(2838128..2843772)	1.18308	3.92303	15.1688	0.0001255	0.007424	1	http://www.ensembl.org/id/ENSRNOG00000042807
AABR07048308.1	5	complement(71999926..72000318)	2.13995	3.91092	15.042	0.001035	0.0389627	1	http://www.ensembl.org/id/ENSRNOG00000027547
Cd5	1	complement(226770744..226791879)	5.34357	3.90045	14.9332	9.992e-16	1.379e-12	2.206e-11	http://www.ensembl.org/id/ENSRNOG00000020872
Cd3e	8	complement(49297608..49308806)	15.2046	3.82698	14.1917	2.22e-16	4.086e-13	4.903e-12	http://www.ensembl.org/id/ENSRNOG00000016069
Blk	15	complement(46555188..46593653)	1.94705	3.82181	14.141	3.426e-12	1.376e-09	7.566e-08	http://www.ensembl.org/id/ENSRNOG00000010798
AABR07027447.1	17	complement(31706245..31706523)	1.55769	3.81778	14.1015	0.0005861	0.0252292	1	http://www.ensembl.org/id/ENSRNOG00000047534
Ms4a4c	1	227640680..227661311	4.64775	3.80635	13.9903	1.1e-09	2.43e-07	2.43e-05	http://www.ensembl.org/id/ENSRNOG00000020997
Trat1	11	54619129..54662353	1.12433	3.80345	13.9621	5.095e-09	9.375e-07	0.0001125	http://www.ensembl.org/id/ENSRNOG00000029564
Fcrl5	2	186776605..186808078	1.22981	3.79794	13.909	3.161e-09	6.209e-07	6.981e-05	http://www.ensembl.org/id/ENSRNOG00000043414
Cd40lg	X	159703578..159716562	1.22186	3.77294	13.67	1.146e-08	2.024e-06	0.000253	http://www.ensembl.org/id/ENSRNOG00000000871
Scn10a	8	complement(128298594..128416650)	0.063718	3.77261	13.6669	0.000674	0.0282825	1	http://www.ensembl.org/id/ENSRNOG00000032473
AABR07061057.1	4	complement(103368880..103369224)	2.0834	3.76886	13.6314	0.0001076	0.006662	1	http://www.ensembl.org/id/ENSRNOG00000049049
AABR07065789.3	6	complement(141320809..141321108)	9.13465	3.75302	13.4825	2.647e-06	0.0002731	0.0584415	http://www.ensembl.org/id/ENSRNOG00000058824
AABR07065781.1	6	complement(141146719..141147264)	2.21442	3.74914	13.4463	2.785e-05	0.002135	0.615003	http://www.ensembl.org/id/ENSRNOG00000030812
Glycam1	7	complement(145172493..145174771)	336.435	3.74547	13.4122	0.000108	0.006662	1	http://www.ensembl.org/id/ENSRNOG00000036826
Dnmt3l	20	complement(11344514..11359090)	0.803401	3.72787	13.2495	4.795e-06	0.0004544	0.10587	http://www.ensembl.org/id/ENSRNOG00000001212
Ubash3a	20	9948908..9985133	2.02295	3.67753	12.7952	1.724e-10	4.375e-08	3.806e-06	http://www.ensembl.org/id/ENSRNOG00000001167
AABR07065651.4	6	complement(138631604..138631997)	1.06716	3.67067	12.7345	0.0009204	0.0356648	1	http://www.ensembl.org/id/ENSRNOG00000050912
Ccr7	10	complement(87057136..87067456)	9.03564	3.64772	12.5336	1.221e-15	1.498e-12	2.697e-11	http://www.ensembl.org/id/ENSRNOG00000010665
Fcrla	13	complement(89296573..89306260)	8.44661	3.63769	12.4467	5.573e-14	3.516e-11	1.231e-09	http://www.ensembl.org/id/ENSRNOG00000003136
Pla2g4d	3	complement(112041533..112061796)	1.47093	3.63368	12.4121	7.021e-05	0.004618	1	http://www.ensembl.org/id/ENSRNOG00000037231
AABR07065837.1	6	complement(143194515..143195445)	2.05604	3.59883	12.1159	0.000136	0.007883	1	http://www.ensembl.org/id/ENSRNOG00000055375
Tnfsf11	15	complement(60482527..60512704)	1.02354	3.59508	12.0845	0.0008198	0.0327344	1	http://www.ensembl.org/id/ENSRNOG00000049547
Cd3d	8	49282460..49287110	10.6089	3.59126	12.0525	3.462e-11	1.077e-08	7.644e-07	http://www.ensembl.org/id/ENSRNOG00000015994
Trpm6	1	complement(234479289..234596971)	1.0134	3.56602	11.8435	6.261e-10	1.455e-07	1.383e-05	http://www.ensembl.org/id/ENSRNOG00000013053
Mmp9	3	161413298..161421520	0.630445	3.53806	11.6162	5.17e-08	7.928e-06	0.001142	http://www.ensembl.org/id/ENSRNOG00000017539
Pcdh15	20	complement(14952213..15334745)	0.103253	3.53347	11.5792	0.000444	0.0203396	1	http://www.ensembl.org/id/ENSRNOG00000000606
AABR07060872.1	4	98337367..98523473	70.9281	3.53201	11.5675	2.86e-12	1.169e-09	6.314e-08	http://www.ensembl.org/id/ENSRNOG00000049829
AABR07034730.2	11	85532526..85533034	1.89937	3.4983	11.3004	0.0001631	0.009188	1	http://www.ensembl.org/id/ENSRNOG00000050898
RT1-Ha	20	3875706..3881461	1.94329	3.49295	11.2585	1.617e-06	0.0001717	0.035715	http://www.ensembl.org/id/ENSRNOG00000026669
Cabp4	1	complement(219383452..219388009)	1.00088	3.48322	11.1829	1.241e-06	0.0001374	0.0274039	http://www.ensembl.org/id/ENSRNOG00000022044
Havcr1	10	31813814..31848379	0.694599	3.48206	11.1739	1.109e-08	1.974e-06	0.0002448	http://www.ensembl.org/id/ENSRNOG00000007243
Jakmip1	14	complement(78424960..78469480)	2.23431	3.47321	11.1055	3.625e-09	6.959e-07	8.003e-05	http://www.ensembl.org/id/ENSRNOG00000004998
AABR07051562.1	3	complement(17080904..17081510)	4.96247	3.44148	10.864	6.652e-05	0.004411	1	http://www.ensembl.org/id/ENSRNOG00000042083
Moxd1	1	complement(22124495..22206505)	0.649836	3.43806	10.8383	0.0003918	0.018486	1	http://www.ensembl.org/id/ENSRNOG00000015321
Cd6	1	complement(226848403..226887156)	3.69724	3.4327	10.798	4.219e-15	4.234e-12	9.316e-11	http://www.ensembl.org/id/ENSRNOG00000020884
Cd247	13	83996080..84071400	7.32312	3.40072	10.5613	3.064e-14	2.255e-11	6.766e-10	http://www.ensembl.org/id/ENSRNOG00000003298
Btla	11	complement(60524917..60547201)	4.73712	3.37454	10.3714	9.126e-14	5.167e-11	2.015e-09	http://www.ensembl.org/id/ENSRNOG00000030246
AABR07013111.1	2	223029559..223045185	4.03501	3.36	10.2674	2.309e-05	0.001808	0.509911	http://www.ensembl.org/id/ENSRNOG00000030575
LOC685351	13	complement(84745556..84759098)	9.4454	3.34908	10.19	0.0005791	0.0250742	1	http://www.ensembl.org/id/ENSRNOG00000038499
Piwil4	8	complement(13208774..13251812)	0.656503	3.31528	9.95403	5.158e-07	6.293e-05	0.0113899	http://www.ensembl.org/id/ENSRNOG00000009043
Scml4	20	47596575..47689245	1.04565	3.3121	9.93209	1.62e-10	4.209e-08	3.577e-06	http://www.ensembl.org/id/ENSRNOG00000026110
AABR07051563.1	3	17107861..17108471	1.31449	3.30938	9.9134	0.0003901	0.0184463	1	http://www.ensembl.org/id/ENSRNOG00000048070
AABR07065776.3	6	complement(140879774..140880070)	2.15811	3.30534	9.88566	0.0003241	0.0160457	1	http://www.ensembl.org/id/ENSRNOG00000048425
Ccr4	8	complement(122530624..122532070)	0.280637	3.29726	9.83047	0.0005124	0.0229494	1	http://www.ensembl.org/id/ENSRNOG00000010315
Ighm	6	complement(138054662..138662511)	27.2628	3.29497	9.81487	1.554e-15	1.716e-12	3.432e-11	http://www.ensembl.org/id/ENSRNOG00000034190
Ly9	13	complement(90002783..90022269)	3.76643	3.23716	9.42938	9.903e-12	3.417e-09	2.187e-07	http://www.ensembl.org/id/ENSRNOG00000025069
Il4i1	1	100830064..100836677	4.63789	3.22175	9.32915	1.745e-13	9.176e-11	3.854e-09	http://www.ensembl.org/id/ENSRNOG00000020148
AABR07006269.1	1	227670159..227680128	11.7603	3.22146	9.32731	1.457e-10	3.859e-08	3.217e-06	http://www.ensembl.org/id/ENSRNOG00000047349
Ccl22	19	complement(10674189..10681145)	3.64204	3.20804	9.24091	1.46e-09	3.1e-07	3.224e-05	http://www.ensembl.org/id/ENSRNOG00000016535
Ptprcap	1	219403970..219406128	30.0777	3.1585	8.929	1.554e-15	1.716e-12	3.432e-11	http://www.ensembl.org/id/ENSRNOG00000021724
Pdcd1	9	complement(101025313..101038625)	0.352751	3.14395	8.83942	0.0001183	0.00712	1	http://www.ensembl.org/id/ENSRNOG00000019043
Cd8b	4	99185885..99202023	2.88899	3.13593	8.79043	4.455e-10	1.069e-07	9.837e-06	http://www.ensembl.org/id/ENSRNOG00000007129
Lamp3	11	84972132..85000681	0.235846	3.13562	8.7885	0.0008059	0.0322376	1	http://www.ensembl.org/id/ENSRNOG00000022792
Capn13	6	complement(24579622..24676524)	2.33994	3.10169	8.58424	1.468e-10	3.859e-08	3.241e-06	http://www.ensembl.org/id/ENSRNOG00000032375
Wisp3	20	complement(44237491..44255064)	0.222709	3.07753	8.44167	5.124e-05	0.003558	1	http://www.ensembl.org/id/ENSRNOG00000000597
Xkrx	X	complement(104968582..104984341)	0.618797	3.04728	8.26653	8.629e-10	1.964e-07	1.905e-05	http://www.ensembl.org/id/ENSRNOG00000054136
Grem1	3	complement(105203309..105214989)	1.19286	3.02953	8.16541	3.078e-05	0.002335	0.679573	http://www.ensembl.org/id/ENSRNOG00000026053
AC142181.1	4	70572942..70821260	6.90456	3.02419	8.13526	9.128e-08	1.326e-05	0.002016	http://www.ensembl.org/id/ENSRNOG00000033815
Cd79al	9	complement(16793928..16795887)	3.60195	3.00127	8.00707	0.0009868	0.0376328	1	http://www.ensembl.org/id/ENSRNOG00000049925
Aqp8	1	193424812..193430676	2.36038	2.9886	7.93703	0.0003966	0.0186313	1	http://www.ensembl.org/id/ENSRNOG00000014652
AABR07060352.1	4	69403735..69404129	3.6135	2.96991	7.83489	0.0001547	0.008773	1	http://www.ensembl.org/id/ENSRNOG00000051999
Ccl17	19	complement(10619220..10620671)	6.36451	2.95944	7.77823	4.077e-06	0.0003966	0.0900324	http://www.ensembl.org/id/ENSRNOG00000016278
Pglyrp2	7	complement(14429701..14435967)	0.190098	2.95635	7.76156	0.001231	0.0446174	1	http://www.ensembl.org/id/ENSRNOG00000042318
Foxp3	X	complement(15753175..15768522)	0.532581	2.94546	7.70323	6.525e-07	7.746e-05	0.014408	http://www.ensembl.org/id/ENSRNOG00000011702
Tspan32	1	216191886..216206200	1.78499	2.89349	7.43064	1.507e-06	0.000164	0.033286	http://www.ensembl.org/id/ENSRNOG00000026039
Mcoln2	2	252018597..252068271	0.811552	2.88869	7.406	1.559e-06	0.000168	0.03443	http://www.ensembl.org/id/ENSRNOG00000015089
B4galnt1	7	70452579..70459880	7.42437	2.87522	7.33715	3.775e-15	3.969e-12	8.335e-11	http://www.ensembl.org/id/ENSRNOG00000004839
Bcl11b	6	complement(131834097..131926272)	1.75522	2.87237	7.32268	1.41e-10	3.844e-08	3.113e-06	http://www.ensembl.org/id/ENSRNOG00000005776
Ikzf3	10	complement(86421582..86509454)	5.13229	2.86261	7.2733	4.652e-14	3.021e-11	1.027e-09	http://www.ensembl.org/id/ENSRNOG00000007200
Ltb	20	complement(4861335..4863198)	15.0668	2.85929	7.25657	6.464e-12	2.379e-09	1.427e-07	http://www.ensembl.org/id/ENSRNOG00000000836
Stap1	14	complement(23576085..23604834)	7.19819	2.85826	7.25141	3.905e-12	1.513e-09	8.622e-08	http://www.ensembl.org/id/ENSRNOG00000002014
Cnr2	5	154260062..154268126	3.80423	2.8536	7.22804	3.597e-13	1.765e-10	7.943e-09	http://www.ensembl.org/id/ENSRNOG00000009260
B3galt5	11	36634662..36683672	0.0753378	2.84814	7.20073	0.001069	0.0397521	1	http://www.ensembl.org/id/ENSRNOG00000030983
Skap1	10	84309430..84619050	7.39856	2.82613	7.09171	3.806e-12	1.501e-09	8.403e-08	http://www.ensembl.org/id/ENSRNOG00000023881
Arpp21	8	complement(120323897..120446507)	0.751684	2.82249	7.07384	1.335e-06	0.0001466	0.0294762	http://www.ensembl.org/id/ENSRNOG00000008919
AABR07051551.2	3	16846412..16847128	1.89298	2.81395	7.0321	0.0009172	0.0356572	1	http://www.ensembl.org/id/ENSRNOG00000058460
Tbc1d10c	1	complement(219431997..219438779)	8.92783	2.81165	7.02087	6.45e-14	3.849e-11	1.424e-09	http://www.ensembl.org/id/ENSRNOG00000021510
Fcho1	16	complement(20136008..20148867)	4.15838	2.79348	6.933	8.469e-12	3.016e-09	1.87e-07	http://www.ensembl.org/id/ENSRNOG00000033912
Cd2	2	complement(203666637..203680083)	7.47372	2.7886	6.90957	1.552e-12	6.721e-10	3.428e-08	http://www.ensembl.org/id/ENSRNOG00000015821
Atcay	7	11356118..11380913	0.167269	2.74085	6.68463	0.0004945	0.0224031	1	http://www.ensembl.org/id/ENSRNOG00000020407
Nlrc3	10	11810926..11842482	1.83777	2.73395	6.65274	1.18e-09	2.58e-07	2.606e-05	http://www.ensembl.org/id/ENSRNOG00000024210
Traf3ip3	13	complement(111892760..111917587)	9.19416	2.70385	6.51537	5.906e-14	3.623e-11	1.304e-09	http://www.ensembl.org/id/ENSRNOG00000005565
Itk	10	complement(31431809..31493419)	4.85419	2.68868	6.44725	1.13e-12	5.196e-10	2.494e-08	http://www.ensembl.org/id/ENSRNOG00000006860
Arl5c	10	complement(85941176..85948080)	3.52239	2.67063	6.36706	1.194e-08	2.076e-06	0.0002635	http://www.ensembl.org/id/ENSRNOG00000036880
Mzb1	18	complement(28436548..28438654)	0.730542	2.66267	6.33204	0.0006086	0.0259926	1	http://www.ensembl.org/id/ENSRNOG00000022009
Cd8a	4	99239115..99243351	9.80612	2.66176	6.32805	1.139e-13	6.288e-11	2.515e-09	http://www.ensembl.org/id/ENSRNOG00000007178
Trim30c	1	complement(169491920..169513537)	1.10669	2.64878	6.27136	2.568e-07	3.335e-05	0.00567	http://www.ensembl.org/id/ENSRNOG00000031202
Lef1	2	236233239..236345056	5.94421	2.6435	6.24845	7.264e-13	3.487e-10	1.604e-08	http://www.ensembl.org/id/ENSRNOG00000010121
Kcnj10	13	90723092..90752581	0.470776	2.63559	6.21429	0.0007842	0.0314819	1	http://www.ensembl.org/id/ENSRNOG00000007705
Lck	5	complement(147750973..147761983)	15.897	2.6287	6.1847	2.22e-16	4.086e-13	4.903e-12	http://www.ensembl.org/id/ENSRNOG00000009705
Slco5a1	5	5866897..5989667	0.455439	2.61172	6.11231	1.643e-05	0.001329	0.362848	http://www.ensembl.org/id/ENSRNOG00000008966
LOC100912070	1	91152635..91156060	2.02497	2.59365	6.03626	0.0006682	0.0281599	1	http://www.ensembl.org/id/ENSRNOG00000048407
Fam3d	15	18322327..18355818	0.876985	2.58774	6.01155	9.645e-06	0.0008418	0.212982	http://www.ensembl.org/id/ENSRNOG00000007320
Gpr15	11	44001579..44003664	0.205483	2.58579	6.00345	0.001071	0.0397521	1	http://www.ensembl.org/id/ENSRNOG00000039680
Acap1	10	complement(56492300..56506446)	13.3388	2.57992	5.97905	2.22e-16	4.086e-13	4.903e-12	http://www.ensembl.org/id/ENSRNOG00000015674
Il27ra	19	complement(25149897..25164086)	0.901274	2.5482	5.84905	2.215e-08	3.65e-06	0.0004891	http://www.ensembl.org/id/ENSRNOG00000005747
Trpv3	10	59831241..59860987	0.220522	2.53497	5.79565	0.0001391	0.008039	1	http://www.ensembl.org/id/ENSRNOG00000019606
Ccr9	8	132828091..132842130	0.724966	2.53459	5.79412	8.864e-06	0.0007829	0.195723	http://www.ensembl.org/id/ENSRNOG00000006311
AABR07017902.1	15	32244416..32856430	8.30255	2.51887	5.73135	1.688e-14	1.331e-11	3.726e-10	http://www.ensembl.org/id/ENSRNOG00000009074
Cyfip2	10	complement(31278746..31419235)	6.32703	2.48633	5.60351	3.419e-14	2.36e-11	7.551e-10	http://www.ensembl.org/id/ENSRNOG00000006557
Cd22	1	complement(89314558..89329418)	10.1469	2.48379	5.59366	5.941e-12	2.224e-09	1.312e-07	http://www.ensembl.org/id/ENSRNOG00000024000
Kcnj5	8	complement(33433905..33463467)	0.380543	2.47633	5.56481	0.0001644	0.009212	1	http://www.ensembl.org/id/ENSRNOG00000033796
Tmem156	14	44889287..44918373	1.47867	2.44569	5.44787	1.143e-07	1.623e-05	0.002524	http://www.ensembl.org/id/ENSRNOG00000026518
Txk	14	38030189..38085919	1.79028	2.43809	5.41925	3.063e-09	6.094e-07	6.764e-05	http://www.ensembl.org/id/ENSRNOG00000025925
Rhoh	14	complement(43961756..43992587)	9.68344	2.42779	5.3807	1.357e-11	4.471e-09	2.995e-07	http://www.ensembl.org/id/ENSRNOG00000002540
St8sia1	4	complement(177065168..177196180)	1.64498	2.42352	5.3648	1.753e-07	2.331e-05	0.00387	http://www.ensembl.org/id/ENSRNOG00000014018
Cmahp	17	complement(42583945..42640221)	7.4376	2.38765	5.23305	6.23e-10	1.455e-07	1.376e-05	http://www.ensembl.org/id/ENSRNOG00000003094
Sh2d1a	X	128897181..128925407	1.19154	2.3356	5.04762	7.462e-05	0.00486	1	http://www.ensembl.org/id/ENSRNOG00000006263
Carmil2	19	37652969..37668019	2.40587	2.32703	5.0177	1.209e-10	3.423e-08	2.67e-06	http://www.ensembl.org/id/ENSRNOG00000024452
S100a5	2	190003223..190005871	2.74249	2.32138	4.9981	4.21e-05	0.003018	0.929543	http://www.ensembl.org/id/ENSRNOG00000011748
Ptpn22	2	206342066..206390348	6.30137	2.31443	4.97409	9.673e-13	4.545e-10	2.136e-08	http://www.ensembl.org/id/ENSRNOG00000019614
Treml2	9	complement(14660738..14668297)	3.3496	2.31124	4.96308	9.761e-07	0.00011	0.0215526	http://www.ensembl.org/id/ENSRNOG00000013554
Nlrp10	1	complement(173520413..173528943)	0.264767	2.29794	4.91755	4.389e-05	0.003106	0.969043	http://www.ensembl.org/id/ENSRNOG00000015082
Grap2	7	121841855..121864679	5.37523	2.29548	4.90917	1.637e-09	3.41e-07	3.615e-05	http://www.ensembl.org/id/ENSRNOG00000018316
Coro1a	1	complement(198123884..198128857)	67.6398	2.29144	4.89544	3.297e-14	2.349e-11	7.281e-10	http://www.ensembl.org/id/ENSRNOG00000019430
Tcf7	10	complement(37617279..37645802)	23.4763	2.27284	4.83273	2.298e-14	1.75e-11	5.075e-10	http://www.ensembl.org/id/ENSRNOG00000005872
Tnn	13	complement(77829382..77896697)	0.250558	2.27199	4.8299	0.000453	0.0206663	1	http://www.ensembl.org/id/ENSRNOG00000002548
Cd69	4	complement(163041141..163049084)	2.57041	2.26679	4.8125	2.245e-07	2.933e-05	0.004957	http://www.ensembl.org/id/ENSRNOG00000056783
Lat	1	complement(197765644..197770669)	11.8635	2.26119	4.79388	5.846e-12	2.224e-09	1.291e-07	http://www.ensembl.org/id/ENSRNOG00000017429
LOC102553138	6	complement(124874151..124876710)	2.85753	2.25822	4.78402	3.769e-08	5.82e-06	0.0008323	http://www.ensembl.org/id/ENSRNOG00000046309
Rhof	12	38880377..38894582	7.12356	2.24181	4.72989	2.61e-12	1.088e-09	5.764e-08	http://www.ensembl.org/id/ENSRNOG00000042607
Gpr132	6	complement(137652213..137664133)	2.12747	2.241	4.72725	1.02e-08	1.831e-06	0.0002252	http://www.ensembl.org/id/ENSRNOG00000013914
LOC103694893	3	complement(160736675..160739137)	1.01052	2.23577	4.71014	0.0001704	0.009455	1	http://www.ensembl.org/id/ENSRNOG00000029508
Prss39	9	41006800..41013965	0.870007	2.23537	4.70884	2.477e-05	0.001926	0.546958	http://www.ensembl.org/id/ENSRNOG00000023858
Ripor2	17	complement(42324594..42422053)	9.01436	2.23347	4.70263	1.258e-11	4.274e-09	2.778e-07	http://www.ensembl.org/id/ENSRNOG00000018804
Il12b	10	30038709..30048085	0.856809	2.23145	4.69604	0.0003269	0.0161477	1	http://www.ensembl.org/id/ENSRNOG00000004380
Podnl1	19	25239674..25246525	0.456163	2.22218	4.66599	0.000107	0.006656	1	http://www.ensembl.org/id/ENSRNOG00000006741
Icos	9	67763897..67785580	2.06855	2.21592	4.64577	1.416e-08	2.442e-06	0.0003126	http://www.ensembl.org/id/ENSRNOG00000046196
LOC681325	X	80359555..80363168	0.812022	2.20398	4.60749	5.642e-06	0.0005246	0.124588	http://www.ensembl.org/id/ENSRNOG00000023005
Zap70	9	43331155..43353113	4.50212	2.1836	4.54286	3.05e-09	6.094e-07	6.736e-05	http://www.ensembl.org/id/ENSRNOG00000016995
AABR07030520.1	10	complement(91544417..91581232)	0.0521914	2.18254	4.53951	0.000971	0.0370927	1	http://www.ensembl.org/id/ENSRNOG00000042025
Trpm2	20	11436267..11482051	2.21848	2.16922	4.49779	1.466e-10	3.859e-08	3.238e-06	http://www.ensembl.org/id/ENSRNOG00000001216
Sash3	X	134979646..134994349	15.2648	2.11929	4.34479	6.816e-12	2.467e-09	1.505e-07	http://www.ensembl.org/id/ENSRNOG00000004409
2019-09-01	1	complement(198658745..198662610)	14.7118	2.11919	4.3445	3.589e-11	1.086e-08	7.925e-07	http://www.ensembl.org/id/ENSRNOG00000017804
RT1-DOb	20	4020317..4026346	10.3101	2.11195	4.32276	3.177e-09	6.209e-07	7.016e-05	http://www.ensembl.org/id/ENSRNOG00000000454
S1pr4	7	11077411..11079687	2.49386	2.10969	4.316	1.444e-07	1.983e-05	0.003189	http://www.ensembl.org/id/ENSRNOG00000005370
Cxcr5	8	complement(48836957..48850671)	3.10065	2.10961	4.31576	2.075e-07	2.727e-05	0.004581	http://www.ensembl.org/id/ENSRNOG00000012430
Art2b	1	complement(166667169..166677026)	1.87289	2.0718	4.20412	0.0001283	0.007513	1	http://www.ensembl.org/id/ENSRNOG00000019687
Ptprc	13	complement(55061562..55173692)	34.3739	2.06267	4.17758	4.958e-11	1.46e-08	1.095e-06	http://www.ensembl.org/id/ENSRNOG00000000655
Gimap7	4	78354335..78358503	19.2506	2.04379	4.12328	3.144e-13	1.578e-10	6.943e-09	http://www.ensembl.org/id/ENSRNOG00000038740
Slc7a11	2	complement(139453774..139528162)	0.710879	2.03064	4.08585	1.233e-07	1.724e-05	0.002724	http://www.ensembl.org/id/ENSRNOG00000010210
RT1-DOa	20	3889370..3892449	12.0508	2.02267	4.06335	2.646e-09	5.36e-07	5.842e-05	http://www.ensembl.org/id/ENSRNOG00000026762
Tmc8	10	106785077..106795299	6.27697	2.02085	4.05822	2.227e-11	7.026e-09	4.918e-07	http://www.ensembl.org/id/ENSRNOG00000046086
Grap	10	47930633..47949773	10.1892	2.01985	4.05543	3.355e-10	8.323e-08	7.407e-06	http://www.ensembl.org/id/ENSRNOG00000002599
Il1r2	9	46840992..46881264	7.56366	2.01701	4.04743	3.223e-06	0.0003191	0.0711585	http://www.ensembl.org/id/ENSRNOG00000014378
AC109737.1	4	70828894..70830344	52.0498	2.01478	4.04118	4.631e-06	0.0004465	0.102249	http://www.ensembl.org/id/ENSRNOG00000014312
Galnt6	7	complement(142322172..142352382)	3.49479	2.00501	4.01391	5.276e-08	8.035e-06	0.001165	http://www.ensembl.org/id/ENSRNOG00000033059
Slamf1	13	90184569..90219217	0.537221	2.00053	4.00146	0.0004438	0.0203396	1	http://www.ensembl.org/id/ENSRNOG00000059073
Gpr18	15	complement(108323179..108326907)	3.56667	2.00027	4.00074	3.602e-08	5.601e-06	0.0007953	http://www.ensembl.org/id/ENSRNOG00000012628
Prkcq	17	complement(70971915..71105286)	3.47099	2.00007	4.0002	2.585e-08	4.175e-06	0.0005709	http://www.ensembl.org/id/ENSRNOG00000019057
Ass1	3	complement(10327414..10375826)	3.93181	1.99717	3.99215	0.0001225	0.007292	1	http://www.ensembl.org/id/ENSRNOG00000008837
Hvcn1	12	complement(39822637..39850567)	15.0559	1.9897	3.97154	1.3e-10	3.619e-08	2.87e-06	http://www.ensembl.org/id/ENSRNOG00000001270
Ly75	3	complement(46365165..46457201)	1.07729	1.96076	3.89268	1.572e-06	0.0001685	0.034717	http://www.ensembl.org/id/ENSRNOG00000007012
LOC308990	1	198528635..198531201	8.66799	1.9588	3.88739	2.854e-08	4.567e-06	0.0006303	http://www.ensembl.org/id/ENSRNOG00000016978
Klhl6	11	84745904..84785893	2.98899	1.95821	3.88579	9.874e-10	2.202e-07	2.18e-05	http://www.ensembl.org/id/ENSRNOG00000001908
P2ry10	X	78196300..78210403	3.57295	1.94294	3.84488	3.695e-09	7.033e-07	8.158e-05	http://www.ensembl.org/id/ENSRNOG00000037839
Tlr12	5	complement(146791198..146795866)	1.13005	1.94163	3.84138	1.056e-07	1.525e-05	0.002333	http://www.ensembl.org/id/ENSRNOG00000042455
Pla2g2a	5	157282669..157285328	11.8589	1.92932	3.80876	0.0003479	0.0169227	1	http://www.ensembl.org/id/ENSRNOG00000016945
Arhgap45	7	complement(12541061..12741296)	18.402	1.92308	3.79231	8.844e-12	3.1e-09	1.953e-07	http://www.ensembl.org/id/ENSRNOG00000013220
Il13ra2	X	complement(118443823..118513061)	0.503473	1.91901	3.78162	0.001036	0.0389627	1	http://www.ensembl.org/id/ENSRNOG00000032973
Pou2f2	1	complement(81964104..82004538)	2.01086	1.91192	3.7631	1.194e-08	2.076e-06	0.0002637	http://www.ensembl.org/id/ENSRNOG00000055650
Rinl	1	86972244..86983514	1.18964	1.90728	3.75101	6.778e-08	1.005e-05	0.001497	http://www.ensembl.org/id/ENSRNOG00000025354
Dnah17	10	complement(107029466..107158997)	0.152488	1.8954	3.72024	1.476e-05	0.001216	0.326003	http://www.ensembl.org/id/ENSRNOG00000003028
Sh2d2a	2	187218851..187225002	2.45887	1.85702	3.62258	2.842e-06	0.0002892	0.0627557	http://www.ensembl.org/id/ENSRNOG00000013294
Fam169b	1	129255396..129334292	2.0248	1.85638	3.62097	1.793e-06	0.0001894	0.0395892	http://www.ensembl.org/id/ENSRNOG00000022822
Plekhg4	19	37330930..37345040	0.578202	1.85493	3.61733	0.001244	0.0450354	1	http://www.ensembl.org/id/ENSRNOG00000016479
Tmem150b	1	72692105..72701593	1.62846	1.83883	3.5772	1.85e-05	0.001485	0.408506	http://www.ensembl.org/id/ENSRNOG00000028273
Ikzf1	14	91782354..91867424	10.8266	1.8361	3.57044	7.502e-11	2.18e-08	1.657e-06	http://www.ensembl.org/id/ENSRNOG00000004444
Elfn1	12	complement(16749374..16813838)	0.666668	1.82723	3.54856	0.0006086	0.0259926	1	http://www.ensembl.org/id/ENSRNOG00000022767
Dok3	17	9639330..9644090	4.36216	1.82245	3.5368	1.148e-07	1.623e-05	0.002535	http://www.ensembl.org/id/ENSRNOG00000013564
Ache	12	complement(22472358..22478753)	0.911116	1.81369	3.5154	2.22e-05	0.001751	0.49016	http://www.ensembl.org/id/ENSRNOG00000050841
Prf1	20	30915213..30921382	4.05637	1.81188	3.511	2.59e-08	4.175e-06	0.0005719	http://www.ensembl.org/id/ENSRNOG00000000562
Cd37	1	complement(101230533..101236065)	13.308	1.80863	3.50309	8.916e-08	1.304e-05	0.001969	http://www.ensembl.org/id/ENSRNOG00000020699
Ctsw	1	complement(220844558..220848153)	4.11489	1.77508	3.42256	2.989e-06	0.0002986	0.0659893	http://www.ensembl.org/id/ENSRNOG00000027096
Calhm6	20	complement(27681036..27682861)	1.91235	1.76128	3.38998	0.0001258	0.007424	1	http://www.ensembl.org/id/ENSRNOG00000037757
Pacsin1	20	7279820..7286586	3.05957	1.75794	3.38215	7.234e-06	0.0006467	0.159728	http://www.ensembl.org/id/ENSRNOG00000054603
Cd180	2	32820322..32833125	4.87072	1.75515	3.37562	3.211e-08	5.1e-06	0.000709	http://www.ensembl.org/id/ENSRNOG00000010266
Srpk3	X	complement(157008824..157013443)	0.872502	1.75267	3.36982	0.0002826	0.0144089	1	http://www.ensembl.org/id/ENSRNOG00000054548
Ccdc88b	1	complement(222102437..222118459)	6.18677	1.75078	3.36539	4.675e-11	1.395e-08	1.032e-06	http://www.ensembl.org/id/ENSRNOG00000024931
Dusp2	3	119776925..119779099	2.79888	1.75021	3.36408	2.235e-06	0.0002328	0.0493603	http://www.ensembl.org/id/ENSRNOG00000013862
Spn	1	complement(198572999..198577226)	5.82793	1.73491	3.32859	1.311e-10	3.619e-08	2.895e-06	http://www.ensembl.org/id/ENSRNOG00000036711
Dennd1c	9	9970209..9982295	12.4733	1.73349	3.32532	6.587e-10	1.515e-07	1.454e-05	http://www.ensembl.org/id/ENSRNOG00000046050
Fgd3	17	15749978..15800401	3.99063	1.72595	3.30797	1.332e-09	2.884e-07	2.942e-05	http://www.ensembl.org/id/ENSRNOG00000016225
Prkcb	1	192233910..192574831	6.41221	1.71018	3.27202	6.661e-08	9.938e-06	0.001471	http://www.ensembl.org/id/ENSRNOG00000012061
Lingo4	2	195617044..195643502	0.160634	1.68374	3.2126	0.001071	0.0397521	1	http://www.ensembl.org/id/ENSRNOG00000022863
Gpr65	6	122254841..122256251	1.69533	1.68133	3.20722	2.797e-06	0.0002859	0.0617635	http://www.ensembl.org/id/ENSRNOG00000003806
Slc2a6	3	complement(5568321..5575136)	0.319187	1.67958	3.20334	0.0006684	0.0281599	1	http://www.ensembl.org/id/ENSRNOG00000005900
Gvin1	1	173252058..173259702	5.30037	1.67626	3.19598	5.009e-09	9.295e-07	0.0001106	http://www.ensembl.org/id/ENSRNOG00000045560
Fyb1	2	55835151..55983804	8.39551	1.66794	3.17761	1.736e-09	3.582e-07	3.833e-05	http://www.ensembl.org/id/ENSRNOG00000013886
Rasal3	7	complement(14403592..14418950)	5.8987	1.66222	3.16504	1.698e-08	2.884e-06	0.0003749	http://www.ensembl.org/id/ENSRNOG00000006167
Tmem273	16	9023387..9054664	1.52599	1.65848	3.15683	3.177e-05	0.002403	0.701609	http://www.ensembl.org/id/ENSRNOG00000042628
Rac2	7	complement(119783849..119797098)	66.0525	1.65379	3.1466	5.169e-10	1.227e-07	1.141e-05	http://www.ensembl.org/id/ENSRNOG00000007350
Ciita	10	complement(5213350..5260608)	7.35543	1.6476	3.13312	1.491e-09	3.136e-07	3.292e-05	http://www.ensembl.org/id/ENSRNOG00000002659
Pik3cd	5	complement(166602053..166628028)	12.6503	1.62596	3.08647	1.45e-09	3.1e-07	3.201e-05	http://www.ensembl.org/id/ENSRNOG00000016846
Tmem71	7	complement(107262929..107392972)	2.6573	1.61876	3.0711	3.061e-06	0.0003045	0.0675941	http://www.ensembl.org/id/ENSRNOG00000025460
Itgal	1	198744050..198781750	7.98342	1.59545	3.02188	3.473e-09	6.726e-07	7.668e-05	http://www.ensembl.org/id/ENSRNOG00000017980
Arhgap15	3	28627084..29236219	4.6103	1.59268	3.01609	3.674e-06	0.000359	0.0811273	http://www.ensembl.org/id/ENSRNOG00000031168
Stk17b	9	complement(60399261..60430081)	18.6174	1.59143	3.01347	1.575e-11	5.115e-09	3.478e-07	http://www.ensembl.org/id/ENSRNOG00000012502
AABR07029272.1	10	complement(19465771..19574094)	5.16957	1.58844	3.00725	6.59e-07	7.781e-05	0.0145504	http://www.ensembl.org/id/ENSRNOG00000006932
Wdfy4	16	complement(9194424..9430743)	3.47853	1.5754	2.98017	4.488e-09	8.397e-07	9.909e-05	http://www.ensembl.org/id/ENSRNOG00000029662
Klrk1	4	complement(163393217..163403653)	12.113	1.56746	2.96383	3.081e-07	3.91e-05	0.006804	http://www.ensembl.org/id/ENSRNOG00000061739
Cxcl13	14	complement(15253125..15258207)	51.1211	1.56352	2.95575	0.00108	0.0399573	1	http://www.ensembl.org/id/ENSRNOG00000024899
Bin2	7	complement(142273833..142300382)	11.2615	1.55702	2.94245	9.908e-09	1.793e-06	0.0002188	http://www.ensembl.org/id/ENSRNOG00000031930
Col6a5	8	complement(114529016..114617466)	0.197733	1.54883	2.92579	0.0008488	0.0335876	1	http://www.ensembl.org/id/ENSRNOG00000010663
Hcst	1	complement(88879428..88881460)	3.66765	1.53691	2.90173	0.0001149	0.007022	1	http://www.ensembl.org/id/ENSRNOG00000020849
Pdcd1lg2	1	247562202..247627193	0.963254	1.52944	2.88673	0.0004705	0.0214198	1	http://www.ensembl.org/id/ENSRNOG00000016136
Myo1g	14	complement(86781202..86796378)	8.49443	1.52727	2.8824	6.129e-08	9.206e-06	0.001353	http://www.ensembl.org/id/ENSRNOG00000059140
Siglec1	3	complement(123612067..123631109)	3.90551	1.52091	2.86973	5.527e-05	0.00379	1	http://www.ensembl.org/id/ENSRNOG00000021243
Il2rg	X	complement(71162585..71169865)	29.327	1.51147	2.85101	1.854e-10	4.652e-08	4.094e-06	http://www.ensembl.org/id/ENSRNOG00000003954
Rasgrp2	1	221773254..221788765	9.36556	1.51126	2.8506	1.762e-08	2.955e-06	0.0003892	http://www.ensembl.org/id/ENSRNOG00000021098
Tox2	3	159569363..159694756	0.985157	1.48708	2.80321	0.0002041	0.0109386	1	http://www.ensembl.org/id/ENSRNOG00000008146
Zc3h12d	1	1938419..1972918	2.15159	1.48215	2.79365	6.796e-07	7.982e-05	0.015006	http://www.ensembl.org/id/ENSRNOG00000016041
Slc16a6	10	complement(97735548..97756521)	2.56025	1.48148	2.79235	1.244e-06	0.0001374	0.0274701	http://www.ensembl.org/id/ENSRNOG00000000245
Tagap	1	complement(47493994..47502952)	3.5393	1.47321	2.77639	0.0001537	0.008749	1	http://www.ensembl.org/id/ENSRNOG00000018915
Arhgap30	13	89774764..89796113	11.2499	1.46718	2.76482	4.861e-07	5.964e-05	0.0107346	http://www.ensembl.org/id/ENSRNOG00000004192
Slc38a1	7	complement(137975549..138039984)	3.81672	1.45837	2.74798	2.625e-07	3.39e-05	0.005797	http://www.ensembl.org/id/ENSRNOG00000005291
Snx20	19	19395655..19404835	4.78969	1.44729	2.72695	1.25e-05	0.001054	0.276112	http://www.ensembl.org/id/ENSRNOG00000014202
Vav1	9	complement(9617786..9675110)	5.2955	1.43441	2.70272	6.022e-06	0.0005518	0.132977	http://www.ensembl.org/id/ENSRNOG00000050430
Cd53	2	complement(209489279..209537087)	34.6395	1.40718	2.65219	4.334e-07	5.407e-05	0.00957	http://www.ensembl.org/id/ENSRNOG00000017874
Parvg	7	125288081..125306976	3.7548	1.40176	2.64224	3.221e-07	4.042e-05	0.007113	http://www.ensembl.org/id/ENSRNOG00000052064
Was	X	15155230..15164105	12.177	1.39079	2.62221	1.11e-07	1.592e-05	0.002451	http://www.ensembl.org/id/ENSRNOG00000031058
Fam78a	3	complement(11087299..11102515)	3.49993	1.3871	2.61552	1.706e-07	2.297e-05	0.003767	http://www.ensembl.org/id/ENSRNOG00000023352
Aim2	13	91954138..91962588	3.07613	1.38245	2.60711	0.0004275	0.0197894	1	http://www.ensembl.org/id/ENSRNOG00000003480
Tlr9	8	114916122..114920171	0.836383	1.37417	2.59218	0.0001458	0.008363	1	http://www.ensembl.org/id/ENSRNOG00000048161
Cd28	9	67546408..67571871	1.91522	1.37218	2.58861	0.0006443	0.0272535	1	http://www.ensembl.org/id/ENSRNOG00000010283
Arhgap4	X	156873849..156888761	10.271	1.36926	2.58338	5.44e-09	9.928e-07	0.0001201	http://www.ensembl.org/id/ENSRNOG00000058545
Siglec10	1	complement(98512625..98521706)	4.10365	1.36486	2.57551	0.0003509	0.0169553	1	http://www.ensembl.org/id/ENSRNOG00000037339
Cxcr4	13	complement(45314933..45318878)	11.6219	1.34702	2.54387	2.635e-05	0.002034	0.581824	http://www.ensembl.org/id/ENSRNOG00000003866
Cd96	11	57108956..57183270	2.71445	1.34303	2.53683	0.0002953	0.0149233	1	http://www.ensembl.org/id/ENSRNOG00000023030
Limd2	10	complement(94350817..94352880)	52.469	1.33895	2.52968	1.78e-08	2.955e-06	0.000393	http://www.ensembl.org/id/ENSRNOG00000025448
Irf8	19	54314865..54336640	24.4636	1.33389	2.52082	4.192e-10	1.017e-07	9.257e-06	http://www.ensembl.org/id/ENSRNOG00000017869
Neurl3	9	complement(42831742..42839837)	3.51904	1.33368	2.52045	5.325e-05	0.003675	1	http://www.ensembl.org/id/ENSRNOG00000015366
Runx3	5	153507093..153531137	4.10838	1.31661	2.4908	3.844e-05	0.00282	0.848753	http://www.ensembl.org/id/ENSRNOG00000054217
Akna	5	complement(79184088..79222687)	12.9306	1.31643	2.4905	3.513e-11	1.077e-08	7.756e-07	http://www.ensembl.org/id/ENSRNOG00000008005
Tnfsf8	5	complement(79664765..79691258)	1.07977	1.31602	2.48978	0.0001314	0.007677	1	http://www.ensembl.org/id/ENSRNOG00000048321
Tnfrsf4	5	173447784..173450474	1.4057	1.31346	2.48537	0.000322	0.015991	1	http://www.ensembl.org/id/ENSRNOG00000020106
Itgb2	20	complement(11777783..11815647)	14.8908	1.30322	2.4678	6.55e-06	0.0005928	0.144641	http://www.ensembl.org/id/ENSRNOG00000001224
Slpi	3	complement(160799981..160802433)	39.0283	1.30198	2.46567	1.475e-07	2.01e-05	0.003256	http://www.ensembl.org/id/ENSRNOG00000046699
Tmem154	2	183674522..183711812	8.92754	1.29999	2.46228	3.054e-05	0.002325	0.674395	http://www.ensembl.org/id/ENSRNOG00000010866
Rcsd1	13	complement(83854664..83917021)	13.387	1.2989	2.46042	3.514e-08	5.503e-06	0.000776	http://www.ensembl.org/id/ENSRNOG00000003283
Gzmk	2	complement(45068967..45077219)	1.1798	1.29683	2.45689	0.001091	0.0402751	1	http://www.ensembl.org/id/ENSRNOG00000010661
2019-03-01	16	complement(25001666..25192675)	2.8967	1.28937	2.44422	0.001036	0.0389627	1	http://www.ensembl.org/id/ENSRNOG00000026310
Psd4	3	1478525..1514934	7.02538	1.28668	2.43966	4.784e-07	5.902e-05	0.0105639	http://www.ensembl.org/id/ENSRNOG00000006079
Fut7	3	2642531..2646648	0.867977	1.2834	2.43412	0.0007289	0.029807	1	http://www.ensembl.org/id/ENSRNOG00000014156
Btk	X	complement(105360922..105390580)	5.04811	1.28321	2.4338	0.0001166	0.007071	1	http://www.ensembl.org/id/ENSRNOG00000052407
Naip2	2	complement(30376419..30458542)	1.13899	1.27882	2.42641	2.355e-05	0.001837	0.519992	http://www.ensembl.org/id/ENSRNOG00000033693
Itga4	3	66193059..66263960	4.90132	1.27523	2.42037	5.414e-06	0.0005065	0.119541	http://www.ensembl.org/id/ENSRNOG00000004861
Padi2	5	159428515..159471144	2.94948	1.27019	2.41193	0.0005374	0.0237749	1	http://www.ensembl.org/id/ENSRNOG00000007574
Arhgdib	4	complement(170913923..170932618)	115.584	1.26889	2.40976	1.341e-07	1.863e-05	0.002962	http://www.ensembl.org/id/ENSRNOG00000005809
Agap2	7	70364813..70377422	3.16025	1.2668	2.40628	1.446e-07	1.983e-05	0.003193	http://www.ensembl.org/id/ENSRNOG00000025584
Fmnl1	10	91254058..91281418	18.6136	1.26311	2.40012	1.752e-07	2.331e-05	0.003868	http://www.ensembl.org/id/ENSRNOG00000003207
Satb1	9	2190915..2274629	8.78695	1.25936	2.3939	2.048e-06	0.0002143	0.0452114	http://www.ensembl.org/id/ENSRNOG00000012942
Fcmr	13	47602692..47617064	42.2512	1.25799	2.39162	0.0001863	0.0102065	1	http://www.ensembl.org/id/ENSRNOG00000004441
Relt	1	complement(165884407..165901923)	2.1884	1.24735	2.37405	0.0006374	0.0270159	1	http://www.ensembl.org/id/ENSRNOG00000025075
Map4k1	1	87938042..87959569	9.28144	1.2415	2.36445	1.451e-06	0.0001586	0.0320362	http://www.ensembl.org/id/ENSRNOG00000020505
Cytip	3	complement(44150992..44177689)	17.1834	1.23113	2.3475	1.502e-05	0.001224	0.331714	http://www.ensembl.org/id/ENSRNOG00000004772
Susd3	17	15814132..15830328	2.71439	1.23055	2.34656	0.0001175	0.007108	1	http://www.ensembl.org/id/ENSRNOG00000016525
Itgb7	7	complement(143820900..143837780)	7.80798	1.21659	2.32397	5.979e-05	0.00405	1	http://www.ensembl.org/id/ENSRNOG00000012208
Ggt7	3	complement(151006531..151032302)	0.450606	1.21503	2.32146	0.0008906	0.0348684	1	http://www.ensembl.org/id/ENSRNOG00000018441
Hcls1	11	complement(66736966..66759402)	16.612	1.20086	2.29877	1.979e-06	0.0002081	0.0436943	http://www.ensembl.org/id/ENSRNOG00000038881
Slc9a7	X	2435305..2614770	1.01523	1.20023	2.29776	0.0002914	0.0147565	1	http://www.ensembl.org/id/ENSRNOG00000004150
Unc13d	10	complement(104613928..104628676)	3.86871	1.19895	2.29573	4.766e-06	0.000454	0.105243	http://www.ensembl.org/id/ENSRNOG00000007439
Fgd2	20	6973398..6990023	5.69374	1.19696	2.29255	3.564e-05	0.002641	0.787077	http://www.ensembl.org/id/ENSRNOG00000000528
Evl	6	132510757..132590241	34.9642	1.19155	2.28399	1.774e-08	2.955e-06	0.0003918	http://www.ensembl.org/id/ENSRNOG00000014476
Prex1	3	complement(163329975..163477715)	10.5906	1.18728	2.27723	9.591e-10	2.161e-07	2.118e-05	http://www.ensembl.org/id/ENSRNOG00000006952
Il2ra	17	complement(70499083..70548071)	1.13766	1.18604	2.27527	0.000187	0.0102232	1	http://www.ensembl.org/id/ENSRNOG00000047647
Fermt3	1	complement(222254184..222272285)	14.0968	1.17979	2.26544	1.154e-06	0.0001294	0.0254848	http://www.ensembl.org/id/ENSRNOG00000021161
LOC103694875	20	complement(13704314..13706205)	1.27903	1.17731	2.26154	0.001379	0.0488878	1	http://www.ensembl.org/id/ENSRNOG00000028243
Pstpip1	8	60760078..60799361	5.80041	1.15732	2.23043	1.417e-05	0.001181	0.312932	http://www.ensembl.org/id/ENSRNOG00000016413
Ptpn6	4	complement(157239142..157263890)	31.9331	1.14324	2.20877	3.361e-08	5.302e-06	0.0007422	http://www.ensembl.org/id/ENSRNOG00000014294
Cd72	5	complement(58943027..58950373)	6.21207	1.13828	2.20119	0.0003461	0.0169227	1	http://www.ensembl.org/id/ENSRNOG00000017485
Napsa	1	100577056..100589836	7.29278	1.13443	2.19532	6.245e-05	0.004191	1	http://www.ensembl.org/id/ENSRNOG00000019854
Kif21b	13	52976507..53023103	4.48071	1.1327	2.19268	4.77e-06	0.000454	0.105332	http://www.ensembl.org/id/ENSRNOG00000008471
Pim2	X	complement(15462016..15467875)	1.80242	1.12377	2.17916	5.803e-05	0.003967	1	http://www.ensembl.org/id/ENSRNOG00000008177
Il2rb	7	complement(119701251..119716238)	4.65331	1.12294	2.1779	7.965e-06	0.0007092	0.175873	http://www.ensembl.org/id/ENSRNOG00000048636
Ccl5	10	complement(70739800..70744315)	4.15125	1.12287	2.1778	0.0003726	0.0177294	1	http://www.ensembl.org/id/ENSRNOG00000010906
Birc3	8	complement(6048969..6076598)	8.93691	1.11881	2.17167	0.0002537	0.0131195	1	http://www.ensembl.org/id/ENSRNOG00000005731
Rel	14	complement(108491069..108509892)	3.90081	1.11463	2.16539	5.883e-06	0.0005412	0.129898	http://www.ensembl.org/id/ENSRNOG00000054437
Syk	17	complement(12614311..12669573)	8.95993	1.1128	2.16265	2.093e-05	0.001656	0.462095	http://www.ensembl.org/id/ENSRNOG00000012160
Cd226	18	86299463..86394765	1.75012	1.11034	2.15896	0.0005117	0.0229494	1	http://www.ensembl.org/id/ENSRNOG00000038197
Inpp4b	19	complement(29597905..29968424)	2.26016	1.09928	2.14248	3.939e-05	0.002871	0.86987	http://www.ensembl.org/id/ENSRNOG00000018382
Plek	14	complement(100151210..100217913)	7.87765	1.09606	2.1377	6.092e-06	0.0005559	0.134518	http://www.ensembl.org/id/ENSRNOG00000005214
Ets1	8	33816386..33879625	39.3305	1.09464	2.1356	3.963e-09	7.479e-07	8.75e-05	http://www.ensembl.org/id/ENSRNOG00000008941
Nckap1l	7	145068286..145113507	9.90183	1.08714	2.12453	8.381e-05	0.005395	1	http://www.ensembl.org/id/ENSRNOG00000036829
AABR07018078.1	15	complement(38647779..38709984)	19.17	1.08565	2.12234	3.21e-05	0.002419	0.708833	http://www.ensembl.org/id/ENSRNOG00000053891
Selplg	12	48577905..48579196	21.4809	1.08514	2.12158	0.000103	0.006441	1	http://www.ensembl.org/id/ENSRNOG00000000699
Il16	1	complement(145781928..145870912)	9.96723	1.07957	2.1134	1.154e-07	1.623e-05	0.002548	http://www.ensembl.org/id/ENSRNOG00000011680
Gpr183	15	complement(108364701..108376221)	4.94667	1.07359	2.10466	0.0008633	0.0339781	1	http://www.ensembl.org/id/ENSRNOG00000025094
Zbtb40	5	complement(155346965..155381732)	8.329	1.07339	2.10437	0.000435	0.020094	1	http://www.ensembl.org/id/ENSRNOG00000022039
Cd38	14	complement(71715269..71754672)	11.1214	1.07012	2.09961	0.0002367	0.0123004	1	http://www.ensembl.org/id/ENSRNOG00000003069
Lcp1	15	57221292..57277811	58.4651	1.06539	2.09274	2.455e-08	4.015e-06	0.0005421	http://www.ensembl.org/id/ENSRNOG00000010319
RGD1559575	10	complement(34232615..34242985)	9.74399	1.05338	2.07539	0.001055	0.0393416	1	http://www.ensembl.org/id/ENSRNOG00000032396
Fcgr2b	13	complement(89327794..89433815)	4.44578	1.05317	2.07509	0.0001154	0.007022	1	http://www.ensembl.org/id/ENSRNOG00000046452
Laptm5	5	149047681..149069719	41.0048	1.05045	2.07118	5.159e-05	0.003571	1	http://www.ensembl.org/id/ENSRNOG00000011054
Ms4a6bl	1	227757425..227818305	12.1729	1.04718	2.06649	0.001027	0.0388875	1	http://www.ensembl.org/id/ENSRNOG00000030689
Tmem173	18	complement(28529576..28535828)	7.08987	1.04109	2.05779	4.214e-06	0.0004081	0.0930545	http://www.ensembl.org/id/ENSRNOG00000042137
Stk10	10	17421075..17519706	10.805	1.04025	2.05659	2.697e-06	0.000277	0.0595588	http://www.ensembl.org/id/ENSRNOG00000004217
Rubcnl	15	57065428..57102599	1.74287	1.04013	2.05642	0.0002749	0.0141152	1	http://www.ensembl.org/id/ENSRNOG00000022760
Cyb561a3	1	226634009..226642243	12.4579	1.03588	2.05036	1.617e-06	0.0001717	0.0357056	http://www.ensembl.org/id/ENSRNOG00000020702
Lpxn	1	229642412..229674134	12.4704	1.02975	2.04166	4.867e-05	0.003423	1	http://www.ensembl.org/id/ENSRNOG00000012611
Rbm38	3	171037957..171050475	14.9851	1.02956	2.04141	4.675e-06	0.0004488	0.103233	http://www.ensembl.org/id/ENSRNOG00000006420
Ncf1	12	25497104..25506300	11.11	1.02933	2.04108	3.881e-05	0.002838	0.857004	http://www.ensembl.org/id/ENSRNOG00000001480
Cd74	18	56071478..56080849	592.081	1.02742	2.03837	9.022e-07	0.0001022	0.0199216	http://www.ensembl.org/id/ENSRNOG00000018735
Plcg2	19	50045020..50173220	7.10627	1.02622	2.03668	3.164e-07	3.993e-05	0.006987	http://www.ensembl.org/id/ENSRNOG00000051986
Ctse	13	48426820..48449490	13.3314	1.02066	2.02885	0.0003974	0.0186315	1	http://www.ensembl.org/id/ENSRNOG00000006963
Cd83	17	24416651..24435790	10.6861	1.01452	2.02024	0.0003056	0.0152649	1	http://www.ensembl.org/id/ENSRNOG00000018092
Samsn1	11	complement(14253848..14304725)	6.05364	1.01427	2.01988	0.0001985	0.0106641	1	http://www.ensembl.org/id/ENSRNOG00000030930
Arhgap9	7	70612103..70620890	7.94956	1.00906	2.0126	6.457e-05	0.004307	1	http://www.ensembl.org/id/ENSRNOG00000006946
Aff3	9	complement(44839960..45292047)	3.97059	1.00182	2.00253	5.329e-06	0.0005007	0.117676	http://www.ensembl.org/id/ENSRNOG00000018830
Gimap6	4	complement(78336423..78342863)	15.2242	0.986929	1.98196	5.74e-07	6.851e-05	0.0126751	http://www.ensembl.org/id/ENSRNOG00000033338
Rgs14	17	complement(9777842..9792007)	4.20142	0.979332	1.97155	0.0001838	0.0100932	1	http://www.ensembl.org/id/ENSRNOG00000015616
Ankrd44	9	complement(61231988..61528882)	7.08846	0.975788	1.96671	5.751e-06	0.0005313	0.126984	http://www.ensembl.org/id/ENSRNOG00000021384
Sla	7	complement(107584118..107634335)	6.11002	0.96037	1.94581	0.0005513	0.024106	1	http://www.ensembl.org/id/ENSRNOG00000056714
Chst3	20	complement(29731816..29738506)	1.89651	0.959833	1.94508	2.744e-05	0.002111	0.605865	http://www.ensembl.org/id/ENSRNOG00000000572
Gimap5	4	78378144..78385577	9.93491	0.951152	1.93342	5.654e-06	0.0005246	0.124855	http://www.ensembl.org/id/ENSRNOG00000008416
Mthfd2	4	complement(115004448..115015965)	3.55588	0.949117	1.93069	0.0005881	0.0252662	1	http://www.ensembl.org/id/ENSRNOG00000010833
Lyz2	7	complement(60335969..60341264)	400.678	0.937465	1.91516	0.001225	0.0444708	1	http://www.ensembl.org/id/ENSRNOG00000005825
Pik3cg	6	complement(51465908..51498337)	5.79173	0.937209	1.91482	7.027e-05	0.004618	1	http://www.ensembl.org/id/ENSRNOG00000009385
Bach2	5	47546014..47807166	2.57496	0.930559	1.90601	0.001214	0.0441573	1	http://www.ensembl.org/id/ENSRNOG00000006170
Inpp5d	9	94745217..94850771	6.45182	0.927391	1.90183	1.447e-05	0.0012	0.319552	http://www.ensembl.org/id/ENSRNOG00000017020
Ptpn7	13	51958834..51972777	3.79162	0.924822	1.89845	0.0003605	0.0173428	1	http://www.ensembl.org/id/ENSRNOG00000005807
RT1-Ba	20	complement(4066132..4070721)	233.811	0.923563	1.89679	1.493e-05	0.001224	0.329774	http://www.ensembl.org/id/ENSRNOG00000000451
Lcp2	10	18996523..19043286	9.89177	0.918916	1.89069	0.0002287	0.0119688	1	http://www.ensembl.org/id/ENSRNOG00000005620
Atp2a3	10	59529785..59560433	11.7072	0.916567	1.88762	0.000421	0.0195723	1	http://www.ensembl.org/id/ENSRNOG00000017912
Plxnc1	7	complement(35850398..36000906)	2.27866	0.914336	1.8847	0.0003316	0.0163428	1	http://www.ensembl.org/id/ENSRNOG00000007970
Dgka	7	complement(3143827..3170146)	19.1726	0.912836	1.88274	7.371e-07	8.566e-05	0.0162749	http://www.ensembl.org/id/ENSRNOG00000022943
Ptp4a3	7	114997103..115002902	21.6884	0.897471	1.8628	3.231e-05	0.002427	0.713419	http://www.ensembl.org/id/ENSRNOG00000007628
Arhgap25	4	complement(119249682..119327822)	6.69168	0.894539	1.85902	7.192e-06	0.0006456	0.158817	http://www.ensembl.org/id/ENSRNOG00000009347
RT1-Da	20	complement(4127644..4132616)	118.785	0.893508	1.85769	7.24e-05	0.00473	1	http://www.ensembl.org/id/ENSRNOG00000032844
Rassf5	13	complement(47956790..48022333)	11.3161	0.889311	1.85229	1.523e-06	0.0001648	0.0336264	http://www.ensembl.org/id/ENSRNOG00000005342
Rab3ip	7	complement(59928426..59957232)	15.7099	0.889242	1.8522	6.502e-05	0.004324	1	http://www.ensembl.org/id/ENSRNOG00000005362
Fxyd5	1	complement(89464860..89474252)	59.1968	0.868655	1.82596	1.21e-05	0.001023	0.267082	http://www.ensembl.org/id/ENSRNOG00000021062
Pik3r5	10	55013703..55080421	2.62184	0.849567	1.80196	0.0001511	0.008619	1	http://www.ensembl.org/id/ENSRNOG00000023428
Kcnab2	5	complement(169572517..169658875)	5.65738	0.847395	1.79925	7.198e-05	0.004716	1	http://www.ensembl.org/id/ENSRNOG00000011550
Crlf3	10	complement(67383900..67401836)	11.1271	0.843668	1.79461	7.773e-05	0.005048	1	http://www.ensembl.org/id/ENSRNOG00000050657
Dapp1	2	complement(243175346..243224883)	4.582	0.839414	1.78932	0.0001214	0.007266	1	http://www.ensembl.org/id/ENSRNOG00000010575
Samhd1	3	complement(153210829..153250641)	6.38138	0.838322	1.78797	4.335e-05	0.003087	0.957117	http://www.ensembl.org/id/ENSRNOG00000006418
Evi2b	10	complement(66856980..66858598)	10.2642	0.837658	1.78715	0.0005841	0.0251922	1	http://www.ensembl.org/id/ENSRNOG00000014125
Ddit4	20	complement(29509289..29511382)	17.4653	0.816886	1.7616	0.0009169	0.0356572	1	http://www.ensembl.org/id/ENSRNOG00000057078
Rasgrp1	3	complement(108984029..109044420)	7.1898	0.814962	1.75925	0.0002212	0.0116299	1	http://www.ensembl.org/id/ENSRNOG00000005404
RT1-Db1	20	4087618..4097190	152.571	0.814757	1.759	0.0005194	0.0232177	1	http://www.ensembl.org/id/ENSRNOG00000033215
Mfng	7	complement(119978983..119996824)	10.683	0.809615	1.75274	4.937e-05	0.003461	1	http://www.ensembl.org/id/ENSRNOG00000008133
Lrmp	4	179398621..179440792	7.83711	0.807232	1.74985	0.001313	0.0469902	1	http://www.ensembl.org/id/ENSRNOG00000029308
Tpmt	17	18029124..18047714	10.4733	0.800918	1.74221	2.252e-05	0.001769	0.497157	http://www.ensembl.org/id/ENSRNOG00000016468
Slc7a7	15	complement(33013504..33051129)	8.35099	0.791962	1.73143	0.0007055	0.0292256	1	http://www.ensembl.org/id/ENSRNOG00000010296
Adgre5	19	complement(24855299..24875137)	17.6692	0.782406	1.72	0.0002342	0.0121955	1	http://www.ensembl.org/id/ENSRNOG00000004489
LOC100910270	14	10692764..10714524	120.228	0.780801	1.71808	0.0003712	0.0177018	1	http://www.ensembl.org/id/ENSRNOG00000002217
Gimap9	4	78310379..78313206	6.82188	0.778494	1.71534	0.001194	0.0435731	1	http://www.ensembl.org/id/ENSRNOG00000024569
Dock8	1	242959488..243153465	9.23872	0.776802	1.71333	2.802e-05	0.002141	0.618674	http://www.ensembl.org/id/ENSRNOG00000015894
Pik3ap1	1	complement(260527781..260638915)	5.82185	0.768954	1.70403	0.0006695	0.0281599	1	http://www.ensembl.org/id/ENSRNOG00000013309
Smap2	5	complement(139885326..139931366)	24.7314	0.759518	1.69293	8.296e-07	9.591e-05	0.0183183	http://www.ensembl.org/id/ENSRNOG00000011421
Fchsd2	1	166125474..166395915	8.35876	0.75895	1.69226	1.385e-05	0.001158	0.305731	http://www.ensembl.org/id/ENSRNOG00000019319
B3gnt2	14	complement(107592336..107617161)	14.8131	0.757484	1.69054	9.25e-06	0.0008137	0.20425	http://www.ensembl.org/id/ENSRNOG00000009267
Dennd4b	2	189629297..189642183	12.1832	0.756657	1.68957	3.323e-06	0.0003276	0.0733782	http://www.ensembl.org/id/ENSRNOG00000022373
Elf4	X	complement(135240451..135250519)	8.56054	0.751475	1.68351	8.956e-05	0.005732	1	http://www.ensembl.org/id/ENSRNOG00000005352
Nlrc5	19	complement(10905542..10976396)	2.29965	0.745717	1.67681	0.0001799	0.009957	1	http://www.ensembl.org/id/ENSRNOG00000048222
Traf1	3	complement(14003340..14022672)	5.15814	0.743485	1.67422	0.0009135	0.0356368	1	http://www.ensembl.org/id/ENSRNOG00000048914
Tox	5	complement(19892698..20189721)	1.83283	0.741784	1.67224	0.001393	0.0492037	1	http://www.ensembl.org/id/ENSRNOG00000010777
Trib2	6	complement(41016730..41039437)	6.28124	0.736979	1.66668	0.000155	0.008773	1	http://www.ensembl.org/id/ENSRNOG00000004110
Gimap4	4	78320190..78327144	22.3251	0.732684	1.66173	4.044e-05	0.002919	0.892933	http://www.ensembl.org/id/ENSRNOG00000008369
Prkd2	1	78767911..78796231	11.539	0.724462	1.65228	5.287e-07	6.414e-05	0.0116731	http://www.ensembl.org/id/ENSRNOG00000016434
Ttpal	3	159995064..160013274	5.61123	0.722338	1.64985	1.765e-05	0.001423	0.389793	http://www.ensembl.org/id/ENSRNOG00000009076
Mn1	12	complement(51214192..51250230)	1.90717	0.713686	1.63999	3.444e-05	0.00256	0.76042	http://www.ensembl.org/id/ENSRNOG00000027489
Grk6	17	complement(9703453..9721574)	12.5638	0.701492	1.62619	2.043e-07	2.701e-05	0.004511	http://www.ensembl.org/id/ENSRNOG00000014615
Rasa3	16	complement(81318633..81434363)	18.215	0.701436	1.62612	1.299e-05	0.001091	0.286918	http://www.ensembl.org/id/ENSRNOG00000017671
2019-09-06	X	complement(123524950..123662350)	6.87557	0.693863	1.61761	0.0007773	0.0312623	1	http://www.ensembl.org/id/ENSRNOG00000043182
Nfkbie	9	complement(17828408..17835240)	9.07281	0.688395	1.61149	0.000941	0.0361356	1	http://www.ensembl.org/id/ENSRNOG00000019907
Gmip	16	complement(21349652..21362955)	6.03032	0.685122	1.60784	1.136e-05	0.0009651	0.250923	http://www.ensembl.org/id/ENSRNOG00000027257
LOC108348139	20	complement(5227045..5234290)	14.329	0.682698	1.60514	0.0002053	0.0109767	1	http://www.ensembl.org/id/ENSRNOG00000051002
Cnn2	7	12782491..12787750	57.3118	0.681892	1.60424	1.977e-05	0.001576	0.436554	http://www.ensembl.org/id/ENSRNOG00000043044
Acp5	8	complement(23142734..23148396)	28.0606	0.680908	1.60315	2.876e-06	0.0002914	0.0635156	http://www.ensembl.org/id/ENSRNOG00000046261
Sipa1	1	complement(221006340..221015929)	26.0361	0.671926	1.5932	9.919e-06	0.0008623	0.219017	http://www.ensembl.org/id/ENSRNOG00000020726
AABR07028902.1	17	complement(90370882..90522091)	3.70705	0.669058	1.59003	0.0003171	0.0158076	1	http://www.ensembl.org/id/ENSRNOG00000058094
Gimap8	4	78283026..78294845	5.96717	0.665771	1.58642	0.0005405	0.0237749	1	http://www.ensembl.org/id/ENSRNOG00000020169
Fam107b	17	complement(78489668..78561613)	13.6308	0.663806	1.58426	6.349e-05	0.004248	1	http://www.ensembl.org/id/ENSRNOG00000014886
Fmnl3	7	complement(140983342..141001993)	11.2811	0.658541	1.57849	1.125e-05	0.0009592	0.248436	http://www.ensembl.org/id/ENSRNOG00000056297
Plekha2	16	71738718..71787787	9.98184	0.655035	1.57465	0.0003894	0.0184463	1	http://www.ensembl.org/id/ENSRNOG00000038365
Ppp1r16b	3	155160481..155262941	5.92298	0.653847	1.57336	0.0004085	0.0190308	1	http://www.ensembl.org/id/ENSRNOG00000015614
Mob3a	7	11878943..11896223	22.1032	0.652883	1.57231	6.651e-06	0.0005994	0.146865	http://www.ensembl.org/id/ENSRNOG00000018971
Bid	4	complement(153442218..153465203)	6.91087	0.652852	1.57227	0.001323	0.0471824	1	http://www.ensembl.org/id/ENSRNOG00000012439
Arhgef18	12	1889331..1998127	10.333	0.643487	1.5621	2.659e-07	3.413e-05	0.00587	http://www.ensembl.org/id/ENSRNOG00000028090
Csk	8	complement(62405715..62424303)	37.9238	0.643083	1.56166	5.474e-07	6.57e-05	0.0120881	http://www.ensembl.org/id/ENSRNOG00000019374
Def6	20	7788084..7809560	4.00402	0.638106	1.55628	0.00118	0.0431538	1	http://www.ensembl.org/id/ENSRNOG00000000502
Cdc42se2	10	complement(40054400..40122915)	14.8831	0.632854	1.55063	5.847e-05	0.003985	1	http://www.ensembl.org/id/ENSRNOG00000042449
Abca7	7	complement(12742433..12762341)	2.15276	0.628005	1.54543	0.0004951	0.0224031	1	http://www.ensembl.org/id/ENSRNOG00000012939
Sema7a	8	62723788..62745868	7.17972	0.626821	1.54416	0.00125	0.0450891	1	http://www.ensembl.org/id/ENSRNOG00000007687
Abi3	10	complement(83644086..83655182)	6.05685	0.622012	1.53902	0.001055	0.0393416	1	http://www.ensembl.org/id/ENSRNOG00000005575
Btg1	7	37812831..37815088	135.93	0.621495	1.53847	0.0001508	0.008619	1	http://www.ensembl.org/id/ENSRNOG00000004284
Nfkbia	6	complement(76267228..76270457)	53.9338	0.616706	1.53337	0.0003396	0.0166645	1	http://www.ensembl.org/id/ENSRNOG00000007390
Wnt11	1	163797660..163813756	3.29658	0.616001	1.53262	0.001277	0.0458621	1	http://www.ensembl.org/id/ENSRNOG00000015982
Malt1	18	61109069..61162445	4.70341	0.613326	1.52978	4.045e-05	0.002919	0.893186	http://www.ensembl.org/id/ENSRNOG00000017181
Rgs19	3	complement(177196687..177201525)	19.5475	0.610751	1.52705	0.000122	0.007282	1	http://www.ensembl.org/id/ENSRNOG00000016547
Stk4	3	160467552..160546540	9.90288	0.610212	1.52648	6.862e-07	8.017e-05	0.0151517	http://www.ensembl.org/id/ENSRNOG00000013529
Tmem131l	2	complement(182897830..183031214)	10.4	0.609558	1.52579	0.0005394	0.0237749	1	http://www.ensembl.org/id/ENSRNOG00000009837
AABR07028769.1	17	complement(85533057..85557939)	18.1177	0.60946	1.52569	0.0006898	0.0287924	1	http://www.ensembl.org/id/ENSRNOG00000016670
Tor4a	3	complement(2407857..2411544)	4.16521	0.607817	1.52395	0.0004936	0.0224031	1	http://www.ensembl.org/id/ENSRNOG00000009369
Elmo1	17	complement(46353330..46794845)	7.17729	0.597335	1.51292	0.0009271	0.0357692	1	http://www.ensembl.org/id/ENSRNOG00000059705
Itprip_2	1	complement(271252447..271275989)	3.64964	0.596671	1.51222	0.0008998	0.0351659	1	http://www.ensembl.org/id/ENSRNOG00000046036
Nfatc1	18	complement(77203525..77322690)	8.81765	0.5955	1.511	0.0001265	0.007429	1	http://www.ensembl.org/id/ENSRNOG00000017146
Ppp1r18	20	complement(3372413..3397039)	23.4634	0.587584	1.50273	0.0001063	0.006631	1	http://www.ensembl.org/id/ENSRNOG00000000816
Acot7	5	169357517..169450219	11.0629	0.585268	1.50032	0.0007034	0.0292256	1	http://www.ensembl.org/id/ENSRNOG00000010580
Srpx2	X	104734082..104760547	15.1677	-0.600525	-1.51627	0.0005472	0.0240065	1	http://www.ensembl.org/id/ENSRNOG00000003715
Col27a1	5	79055521..79170765	8.89142	-0.608724	-1.52491	0.0006255	0.0265625	1	http://www.ensembl.org/id/ENSRNOG00000007657
Mtcl1	9	complement(114491419..114619711)	1.87843	-0.628048	-1.54547	0.0001261	0.007427	1	http://www.ensembl.org/id/ENSRNOG00000025527
Apol9a	7	complement(118927008..118933812)	23.5073	-0.645664	-1.56446	3.75e-05	0.00276	0.827973	http://www.ensembl.org/id/ENSRNOG00000023410
Dhx58	10	complement(88599680..88611105)	5.17735	-0.666794	-1.58754	9.816e-05	0.006175	1	http://www.ensembl.org/id/ENSRNOG00000018247
Itm2a	X	complement(78490866..78496847)	280.259	-0.678304	-1.60026	0.0002157	0.0113939	1	http://www.ensembl.org/id/ENSRNOG00000002365
Irf7	1	complement(214248837..214252456)	28.8199	-0.693643	-1.61736	0.0008248	0.0328343	1	http://www.ensembl.org/id/ENSRNOG00000017414
Postn	2	143656793..143688087	2721	-0.747808	-1.67924	0.0001154	0.007022	1	http://www.ensembl.org/id/ENSRNOG00000012660
Adora2b	10	48569555..48586365	2.20463	-0.86999	-1.82765	0.0005054	0.0228198	1	http://www.ensembl.org/id/ENSRNOG00000002922
Rtp4	11	complement(80638945..80650802)	16.0257	-0.888636	-1.85143	1.025e-05	0.0008858	0.226342	http://www.ensembl.org/id/ENSRNOG00000028895
Prdm9	1	complement(57533577..57555048)	1.62068	-0.935689	-1.9128	0.0003502	0.0169553	1	http://www.ensembl.org/id/ENSRNOG00000021493
Klhdc8a	13	49074644..49082729	0.50342	-0.936231	-1.91352	0.001079	0.0399573	1	http://www.ensembl.org/id/ENSRNOG00000000036
Cdkn1c	1	complement(216661080..216663721)	27.3936	-0.969085	-1.9576	0.001105	0.0405838	1	http://www.ensembl.org/id/ENSRNOG00000059500
Oas1f	12	complement(41227825..41307352)	2.96174	-0.985134	-1.9795	5.195e-06	0.0004902	0.11471	http://www.ensembl.org/id/ENSRNOG00000033220
Oasl	12	complement(47444104..47456894)	3.40778	-1.01572	-2.02191	2.531e-05	0.001961	0.558867	http://www.ensembl.org/id/ENSRNOG00000001187
Oas1a	12	41200718..41211909	7.26675	-1.01621	-2.02261	1.216e-06	0.0001356	0.0268432	http://www.ensembl.org/id/ENSRNOG00000001369
Rasl10b	10	70627401..70637332	1.68117	-1.02573	-2.03599	0.001391	0.0492037	1	http://www.ensembl.org/id/ENSRNOG00000010302
Mx2	11	38035450..38059950	20.1013	-1.22658	-2.34012	0.0001211	0.007264	1	http://www.ensembl.org/id/ENSRNOG00000001963
Tnc	5	complement(79789671..79874671)	10.6801	-1.28874	-2.44314	0.0007104	0.029376	1	http://www.ensembl.org/id/ENSRNOG00000058645
RT1-T24-3	20	3226313..3233694	22.8045	-1.33346	-2.52006	0.0001982	0.0106641	1	http://www.ensembl.org/id/ENSRNOG00000045924
Colec10	7	93975451..94035999	0.200297	-1.6056	-3.04323	0.0007341	0.0299565	1	http://www.ensembl.org/id/ENSRNOG00000008591
C1qtnf3	2	60920257..60942500	5.46665	-1.6406	-3.11795	0.0001952	0.0105617	1	http://www.ensembl.org/id/ENSRNOG00000018570
Csap1	10	13230158..13230575	35.5061	-2.78187	-6.87741	9.102e-05	0.005765	1	http://www.ensembl.org/id/ENSRNOG00000049151
Acan	1	140762758..140824441	0.0863957	-3.38148	-10.4214	0.0009207	0.0356648	1	http://www.ensembl.org/id/ENSRNOG00000028992
Rxfp2	12	complement(6016884..6078411)	0.235452	-3.61261	-12.2322	0.000757	0.0306688	1	http://www.ensembl.org/id/ENSRNOG00000000897
AABR07016950.1	15	complement(5484383..5486590)	1.72796	-3.70784	-13.0669	0.0003472	0.0169227	1	http://www.ensembl.org/id/ENSRNOG00000049843
Upk3a	7	125920357..125925430	1.57561	-3.84031	-14.3235	0.0001901	0.010367	1	http://www.ensembl.org/id/ENSRNOG00000013593
Krt25	10	complement(87225343..87232723)	1.88355	-4.57722	-23.8715	0.0001182	0.00712	1	http://www.ensembl.org/id/ENSRNOG00000011196
Krt86	7	143122269..143128932	0.419598	-4.67471	-25.5404	0.0003002	0.0151011	1	http://www.ensembl.org/id/ENSRNOG00000008367
Sprr1a	2	complement(192669143..192671059)	1.10045	-4.78354	-27.5416	0.0003631	0.0174281	1	http://www.ensembl.org/id/ENSRNOG00000024028
Krt27	10	complement(87256434..87261717)	1.45719	-4.87198	-29.2827	7.928e-05	0.005134	1	http://www.ensembl.org/id/ENSRNOG00000011628
Krtap3-2	10	complement(87467991..87468711)	0.769981	-4.96633	-31.2619	0.0009494	0.0363949	1	http://www.ensembl.org/id/ENSRNOG00000045678
Krtap3-1	10	complement(87484342..87484935)	1.56512	-5.67256	-51.0048	0.0002182	0.0114977	1	http://www.ensembl.org/id/ENSRNOG00000012544
Hmgb3	14	complement(51458443..51462721)	0.585002	-5.67743	-51.1772	0.000738	0.0299565	1	http://www.ensembl.org/id/ENSRNOG00000011096
Krtap7-1	11	complement(29640938..29641551)	1.55062	-5.70139	-52.0341	0.000284	0.0144515	1	http://www.ensembl.org/id/ENSRNOG00000043017
Faim_1	8	106816152..106827580	0.898035	-5.90048	-59.7342	0.000164	0.009212	1	http://www.ensembl.org/id/ENSRNOG00000030069
LOC108348065	X	15396895..15417146	0.314205	-5.98662	-63.4092	0.0004025	0.0188286	1	http://www.ensembl.org/id/ENSRNOG00000047281
Spsb2	9	complement(20217278..20219209)	1.06804	-6.22885	-75.0014	0.0003498	0.0169553	1	http://www.ensembl.org/id/ENSRNOG00000047113
Gns	7	63467216..63499353	0.815822	-6.39914	-84.3979	0.0001257	0.007424	1	http://www.ensembl.org/id/ENSRNOG00000047350

## Sheet: Table S6.D50,PFOA+ZAL,DEGs
RNA-seq analysis
D50, PFOA+ZAL, DEGs with FC1.5, FDRp<0.05
Name	Chromosome	Region	Max group mean	Log2 fold change	Fold change	P-value	FDR p-value	Bonferroni	ENSEMBL
LOC100912571	11	complement(82886878..82893845)	12.0737	10.2574	1224	1.019e-09	7.307e-06	2.25e-05	http://www.ensembl.org/id/ENSRNOG00000049598
Rps20	5	complement(16706082..16706909)	110.168	7.07564	134.89	1.324e-09	7.307e-06	2.923e-05	http://www.ensembl.org/id/ENSRNOG00000008555
Glycam1	7	complement(145172493..145174771)	2378.33	6.74797	107.483	3.033e-12	6.697e-08	6.697e-08	http://www.ensembl.org/id/ENSRNOG00000036826
AABR07042789.1	19	complement(8943753..8943956)	6.37907	6.38776	83.7353	7.164e-06	0.001329	0.158183	http://www.ensembl.org/id/ENSRNOG00000023805				>2 fold change	>1.5 fold change
NEWGENE_1562258	4	complement(114820404..114823500)	0.944116	6.02385	65.067	0.0001603	0.006885	1	http://www.ensembl.org/id/ENSRNOG00000057972			Up-regulated	244	676
Mt1m	20	3677474..3677847	2.5515	5.82281	56.6029	9.685e-05	0.005216	1	http://www.ensembl.org/id/ENSRNOG00000028841			Down-regulated	386	668
LOC103690018	3	57286892..57300840	0.824863	5.28163	38.8982	0.0005825	0.0139512	1	http://www.ensembl.org/id/ENSRNOG00000023386			Total	630	1344
AABR07046778.1	5	6373583..6373849	1.81068	5.03379	32.7582	0.001054	0.0193608	1	http://www.ensembl.org/id/ENSRNOG00000058589
AABR07049516.1	5	complement(125345343..125345726)	1.21803	4.95936	31.1111	0.002258	0.0291589	1	http://www.ensembl.org/id/ENSRNOG00000008516
AABR07026058.1	16	complement(61873898..61874470)	5.98882	4.66081	25.2956	5.45e-07	0.0002589	0.0120333	http://www.ensembl.org/id/ENSRNOG00000050067
Csn1s2a	14	complement(21930858..21944921)	252.745	4.46964	22.1562	9.386e-06	0.001582	0.207252	http://www.ensembl.org/id/ENSRNOG00000039331
Mast4	2	complement(32444565..32518643)	0.0415643	4.43228	21.5898	0.002269	0.0292259	1	http://www.ensembl.org/id/ENSRNOG00000010720
Nupr1l1	1	complement(198043073..198045154)	0.405778	4.21407	18.5593	0.00452	0.0442789	1	http://www.ensembl.org/id/ENSRNOG00000050922
Wap	14	complement(86897948..86900042)	342.592	4.18964	18.2476	2.071e-07	0.0001475	0.004574	http://www.ensembl.org/id/ENSRNOG00000055684
LOC108348050	11	15081774..15089850	1.77823	3.87158	14.6373	0.0002358	0.008466	1	http://www.ensembl.org/id/ENSRNOG00000050713
LOC100365697	9	3896337..3899315	3.30353	3.6743	12.7666	0.0004122	0.0114934	1	http://www.ensembl.org/id/ENSRNOG00000057009
Csn2	14	21972274..21979510	997.792	3.62591	12.3455	0.0001081	0.005476	1	http://www.ensembl.org/id/ENSRNOG00000039326
RGD1564887	1	262861226..262890490	0.307333	3.45534	10.9688	0.003694	0.0390638	1	http://www.ensembl.org/id/ENSRNOG00000051734
Dmrt3	1	243589607..243602926	0.102706	3.37712	10.39	0.002664	0.0321078	1	http://www.ensembl.org/id/ENSRNOG00000016284
RGD1562402	1	93242050..93242493	121.371	3.24453	9.47762	0.0002212	0.008232	1	http://www.ensembl.org/id/ENSRNOG00000040273
LOC686087	X	157759624..157773108	1.31345	3.07686	8.43776	0.0004629	0.0122258	1	http://www.ensembl.org/id/ENSRNOG00000002332
Hephl1	8	complement(13614800..13680870)	0.208587	3.06819	8.38723	0.002365	0.0300001	1	http://www.ensembl.org/id/ENSRNOG00000056092
Cnmd	15	complement(61923299..61947764)	0.838104	3.01796	8.10023	1.094e-05	0.001725	0.241552	http://www.ensembl.org/id/ENSRNOG00000012821
Pmp2	2	93827504..93831419	1.51364	3.00586	8.03255	1.639e-05	0.002107	0.36194	http://www.ensembl.org/id/ENSRNOG00000022707
Gng5	1	78546012..78546218	16.9713	2.99357	7.96445	0.0003136	0.009821	1	http://www.ensembl.org/id/ENSRNOG00000038205
Ccl12	10	69476775..69478462	0.390058	2.91833	7.5597	0.001556	0.0240804	1	http://www.ensembl.org/id/ENSRNOG00000029768
C4a	20	complement(2651599..2678141)	61.6519	2.89307	7.4285	0.0005022	0.0128049	1	http://www.ensembl.org/id/ENSRNOG00000047657
Cldn24	16	complement(47536814..47537476)	0.365698	2.87068	7.31411	0.004154	0.0421561	1	http://www.ensembl.org/id/ENSRNOG00000031521
Adra2c	14	complement(80730307..80732010)	0.53082	2.7935	6.93312	4.846e-06	0.001037	0.107008	http://www.ensembl.org/id/ENSRNOG00000009299
Fabp3	5	148528725..148535565	31.3125	2.69566	6.47851	0.0001107	0.005557	1	http://www.ensembl.org/id/ENSRNOG00000012879
Il1r2	9	46840992..46881264	10.7682	2.63578	6.21511	1.081e-09	7.307e-06	2.387e-05	http://www.ensembl.org/id/ENSRNOG00000014378
Hcn4	8	63600663..63639654	0.257316	2.55952	5.89513	8.208e-05	0.004905	1	http://www.ensembl.org/id/ENSRNOG00000009450
LOC103694893	3	complement(160736675..160739137)	1.09685	2.52446	5.75358	1.961e-05	0.002267	0.433067	http://www.ensembl.org/id/ENSRNOG00000029508
Fam69c	18	81569910..81590887	0.230063	2.51693	5.72364	0.001282	0.021534	1	http://www.ensembl.org/id/ENSRNOG00000015448
LOC103694079_2	17	complement(35129136..35130045)	2.23406	2.46968	5.53919	0.0001207	0.005815	1	http://www.ensembl.org/id/ENSRNOG00000061059
Cdh9	2	66940057..67078784	0.0869332	2.45864	5.49699	0.001753	0.0253575	1	http://www.ensembl.org/id/ENSRNOG00000033837
Megf11	8	69971778..70184742	0.508062	2.41172	5.3211	1.711e-06	0.0005397	0.0377763	http://www.ensembl.org/id/ENSRNOG00000010634
AABR07051251.1	3	4106477..4108613	0.936236	2.34819	5.09185	0.003989	0.0411189	1	http://www.ensembl.org/id/ENSRNOG00000056471
Tmem178a	6	3657325..3716078	3.58088	2.34037	5.06432	5.252e-06	0.001094	0.115976	http://www.ensembl.org/id/ENSRNOG00000007907
Col8a1	11	44877859..45007891	4.70268	2.3095	4.9571	9.012e-07	0.0003491	0.0198985	http://www.ensembl.org/id/ENSRNOG00000039668
Btnl8	20	complement(2813332..2858205)	0.508117	2.29047	4.89214	0.0001913	0.007571	1	http://www.ensembl.org/id/ENSRNOG00000029340
Eya4	1	23409408..23610164	0.308374	2.25618	4.77726	0.00198	0.0273789	1	http://www.ensembl.org/id/ENSRNOG00000016627
Daw1	9	88964525..89001567	0.316646	2.23452	4.70606	0.0003314	0.0101628	1	http://www.ensembl.org/id/ENSRNOG00000016247
Cxcl11	14	17195014..17198291	0.375386	2.21863	4.65451	0.0005339	0.0131471	1	http://www.ensembl.org/id/ENSRNOG00000022298
Mt2A	19	complement(11307967..11308740)	209.87	2.21759	4.65116	1.152e-05	0.001745	0.254375	http://www.ensembl.org/id/ENSRNOG00000043098
Slc47a1	10	complement(47632192..47666921)	1.42372	2.11606	4.33507	7.323e-05	0.004592	1	http://www.ensembl.org/id/ENSRNOG00000057404
Mmp9	3	161413298..161421520	0.192371	2.05946	4.1683	0.002182	0.0286389	1	http://www.ensembl.org/id/ENSRNOG00000017539
Efcab6	7	complement(124758378..124929025)	0.0585592	2.04522	4.12736	0.002868	0.0337451	1	http://www.ensembl.org/id/ENSRNOG00000011094
Cdh7	13	31081804..31231213	0.289733	1.99367	3.98249	0.0003638	0.0107079	1	http://www.ensembl.org/id/ENSRNOG00000032490
Adh6	2	243550627..243687857	0.466349	1.97294	3.92568	0.0005136	0.0129176	1	http://www.ensembl.org/id/ENSRNOG00000012436
Nxph1	4	35279063..35281013	0.20094	1.97115	3.92081	0.003535	0.0379611	1	http://www.ensembl.org/id/ENSRNOG00000008939
Calml4	8	67753279..67765358	8.5412	1.92702	3.8027	8.051e-05	0.00485	1	http://www.ensembl.org/id/ENSRNOG00000038202
Elfn1	12	complement(16749374..16813838)	0.680901	1.91751	3.77771	0.0003225	0.00996	1	http://www.ensembl.org/id/ENSRNOG00000022767
Cxcl10	14	17210733..17212930	6.40051	1.90261	3.7389	4.374e-08	6.036e-05	0.0009658	http://www.ensembl.org/id/ENSRNOG00000022256
Glrb	2	complement(179769009..179842547)	2.75641	1.89414	3.717	9.48e-06	0.001586	0.209323	http://www.ensembl.org/id/ENSRNOG00000010199
Sapcd1	20	complement(5018264..5020150)	9.21446	1.88394	3.69081	4.749e-05	0.003758	1	http://www.ensembl.org/id/ENSRNOG00000000858
Slc1a7	5	127571114..127616033	0.256411	1.859	3.62756	0.0002285	0.008383	1	http://www.ensembl.org/id/ENSRNOG00000011644
Pnpla2	1	213997709..214002815	2.37953	1.84796	3.5999	0.000892	0.017742	1	http://www.ensembl.org/id/ENSRNOG00000047551
Serpina12	6	complement(127696252..127711212)	6.12865	1.83674	3.57201	0.0008414	0.0171873	1	http://www.ensembl.org/id/ENSRNOG00000042634
Mpz	13	89524329..89530068	131.723	1.81481	3.51813	0.0002169	0.008118	1	http://www.ensembl.org/id/ENSRNOG00000003171
Angpt4	3	147422095..147455670	17.177	1.80784	3.50118	6.637e-07	0.0002956	0.0146543	http://www.ensembl.org/id/ENSRNOG00000005008
Pkd1l2	19	complement(49535792..49623758)	0.264254	1.79253	3.46422	0.0006641	0.0151352	1	http://www.ensembl.org/id/ENSRNOG00000045626
Corin	14	38247791..38473648	0.935549	1.7308	3.31913	2.655e-05	0.002689	0.586267	http://www.ensembl.org/id/ENSRNOG00000002302
RGD1624210	20	complement(4240270..4280795)	0.524156	1.71519	3.28339	0.0007035	0.0155959	1	http://www.ensembl.org/id/ENSRNOG00000046294
Pkd2l1	1	complement(263922201..263959318)	0.202538	1.70108	3.25145	0.0002649	0.00897	1	http://www.ensembl.org/id/ENSRNOG00000012591
Pla2g2a	5	157282669..157285328	9.79597	1.69248	3.23213	0.001725	0.0252338	1	http://www.ensembl.org/id/ENSRNOG00000016945
Ass1	3	complement(10327414..10375826)	2.85201	1.69241	3.23196	0.001171	0.0203993	1	http://www.ensembl.org/id/ENSRNOG00000008837
AABR07068214.1	9	91001828..91004983	14.8299	1.69015	3.2269	0.0001064	0.005428	1	http://www.ensembl.org/id/ENSRNOG00000061442
Lect2	17	8489266..8495496	0.953086	1.68934	3.22509	0.003229	0.0357978	1	http://www.ensembl.org/id/ENSRNOG00000012189
Adamts16	1	35067490..35198939	2.08653	1.68622	3.21813	0.0001047	0.005387	1	http://www.ensembl.org/id/ENSRNOG00000016812
Vat1l	19	46525919..46693838	0.61069	1.67954	3.20325	0.00175	0.0253393	1	http://www.ensembl.org/id/ENSRNOG00000011989
Cgref1	6	26797126..26809129	31.5444	1.67902	3.20211	4.59e-07	0.0002303	0.0101346	http://www.ensembl.org/id/ENSRNOG00000007923
Cbln1	19	20607507..20611316	4.21677	1.67131	3.18504	0.00395	0.04087	1	http://www.ensembl.org/id/ENSRNOG00000000010
1700066B19Rik	18	28522841..28527253	1.64193	1.66787	3.17744	0.0005384	0.0132106	1	http://www.ensembl.org/id/ENSRNOG00000039592
Ncmap	5	complement(153729250..153737161)	2.9912	1.64138	3.11964	0.001571	0.0242006	1	http://www.ensembl.org/id/ENSRNOG00000048139
Mt3	19	complement(11324698..11326139)	0.876603	1.63919	3.11491	0.004165	0.0421561	1	http://www.ensembl.org/id/ENSRNOG00000018958
Hs3st5	20	40236437..40545494	0.290332	1.62752	3.08982	0.005013	0.046945	1	http://www.ensembl.org/id/ENSRNOG00000000605
Bmp5	8	82878941..82950273	0.458233	1.60623	3.04455	0.0001839	0.007452	1	http://www.ensembl.org/id/ENSRNOG00000010917
Necab2	19	52086325..52112629	0.659763	1.59093	3.01244	0.001503	0.0236272	1	http://www.ensembl.org/id/ENSRNOG00000015084
Mt1	17	78793336..78793724	137.313	1.57838	2.98634	0.0006446	0.0148736	1	http://www.ensembl.org/id/ENSRNOG00000038047
Nr1d1	10	complement(86683875..86690815)	49.2537	1.57258	2.97436	0.0007707	0.0162073	1	http://www.ensembl.org/id/ENSRNOG00000009329
C3	9	9721105..9747167	5.34889	1.57002	2.96908	0.00118	0.0205342	1	http://www.ensembl.org/id/ENSRNOG00000046834
Lilrc2	1	complement(63679769..63684189)	0.407926	1.56419	2.95711	0.004433	0.0438618	1	http://www.ensembl.org/id/ENSRNOG00000058087
Ccdc152	2	complement(53116101..53140637)	0.591302	1.56415	2.95704	0.0003187	0.009912	1	http://www.ensembl.org/id/ENSRNOG00000039473
Tnfsf13b	16	complement(85275678..85306366)	4.52943	1.56255	2.95375	5.13e-05	0.00382	1	http://www.ensembl.org/id/ENSRNOG00000014464
Fcgbpl1	1	85058548..85096346	0.231866	1.55934	2.94718	4.29e-05	0.003505	0.947167	http://www.ensembl.org/id/ENSRNOG00000042899
Tectb	1	275957698..275976572	0.962441	1.55502	2.93839	0.001919	0.0268176	1	http://www.ensembl.org/id/ENSRNOG00000015671
Ang2	15	complement(28103703..28104206)	2.05007	1.55472	2.93777	0.0007398	0.0159366	1	http://www.ensembl.org/id/ENSRNOG00000025562
LOC100910207	14	complement(1621026..1632378)	2.08985	1.54774	2.9236	0.003157	0.0352917	1	http://www.ensembl.org/id/ENSRNOG00000000070
Clec2l	4	66405166..66421654	24.3479	1.54087	2.90969	6.429e-05	0.004354	1	http://www.ensembl.org/id/ENSRNOG00000029644
Slc13a3	3	complement(162084315..162147393)	0.618702	1.54028	2.90852	0.004538	0.0443537	1	http://www.ensembl.org/id/ENSRNOG00000019118
Dhh	7	complement(140575288..140580783)	1.45286	1.53145	2.89075	1.154e-05	0.001745	0.25484	http://www.ensembl.org/id/ENSRNOG00000053675
Lmx1a	13	85918252..86061176	1.60127	1.52157	2.87104	0.0004347	0.0118153	1	http://www.ensembl.org/id/ENSRNOG00000004642
Ifit3	1	252906234..252911382	5.71153	1.51978	2.86747	6.205e-07	0.0002855	0.0137017	http://www.ensembl.org/id/ENSRNOG00000022839
Tm4sf4	2	147496229..147547252	0.421275	1.51487	2.85772	0.002444	0.0304725	1	http://www.ensembl.org/id/ENSRNOG00000016437
Col6a5	8	complement(114529016..114617466)	0.182112	1.49879	2.82606	0.001308	0.021822	1	http://www.ensembl.org/id/ENSRNOG00000010663
Matn4	3	complement(160838632..160853650)	0.795743	1.49243	2.81362	0.001192	0.0206511	1	http://www.ensembl.org/id/ENSRNOG00000014021
Ugt8	2	complement(229644382..229718659)	1.37475	1.47589	2.78155	0.0001226	0.005873	1	http://www.ensembl.org/id/ENSRNOG00000009345
LOC103694857	1	168957460..168958836	527.482	1.47444	2.77875	0.0007965	0.0165754	1	http://www.ensembl.org/id/ENSRNOG00000061299
P2rx2	12	52397792..52401015	0.544399	1.46972	2.76968	0.002755	0.0327984	1	http://www.ensembl.org/id/ENSRNOG00000037456
Pemt	10	complement(46339821..46404642)	6.71435	1.46434	2.75938	6.273e-09	1.544e-05	0.0001385	http://www.ensembl.org/id/ENSRNOG00000054423
Adra2b	3	119805941..119809987	0.256521	1.46145	2.75386	0.0003084	0.009771	1	http://www.ensembl.org/id/ENSRNOG00000013887
Akr1c3	17	69761118..69778021	9.52298	1.45997	2.75102	0.0003513	0.0105117	1	http://www.ensembl.org/id/ENSRNOG00000017531
Vsnl1	6	complement(37001356..37122023)	2.20631	1.45781	2.74691	0.0002993	0.009587	1	http://www.ensembl.org/id/ENSRNOG00000005345
Sfrp5	1	complement(261442108..261446570)	2.48298	1.44164	2.7163	0.002545	0.0312188	1	http://www.ensembl.org/id/ENSRNOG00000014940
Fgf18	10	complement(18047109..18063391)	2.75875	1.42953	2.6936	0.004511	0.0442653	1	http://www.ensembl.org/id/ENSRNOG00000048389
Lep	4	56337695..56351818	82.3996	1.42923	2.69304	8.513e-06	0.001468	0.187967	http://www.ensembl.org/id/ENSRNOG00000045797
AC128960.1	17	78876111..78876537	20.6826	1.42288	2.6812	8.157e-06	0.001418	0.180124	http://www.ensembl.org/id/ENSRNOG00000038045
En1	13	36532758..36537093	3.52885	1.41409	2.66492	0.001083	0.019713	1	http://www.ensembl.org/id/ENSRNOG00000056580
Smpd3	19	complement(38237965..38321528)	18.677	1.41232	2.66164	0.0003888	0.0111024	1	http://www.ensembl.org/id/ENSRNOG00000000257
Hrh3	3	complement(175473078..175479395)	1.71911	1.40364	2.64568	0.0002655	0.008977	1	http://www.ensembl.org/id/ENSRNOG00000061153
LOC100912373	5	28480023..28505432	13.3722	1.40223	2.64311	0.0004185	0.0115376	1	http://www.ensembl.org/id/ENSRNOG00000047537
Brinp2	13	complement(75948679..76049363)	0.256952	1.40151	2.64177	0.001003	0.0187333	1	http://www.ensembl.org/id/ENSRNOG00000005592
Nell1	1	105349069..106218958	0.85136	1.40061	2.64012	0.002912	0.0339685	1	http://www.ensembl.org/id/ENSRNOG00000015675
Acsbg2	9	10172832..10203460	0.536868	1.38534	2.61234	0.0007002	0.015564	1	http://www.ensembl.org/id/ENSRNOG00000045947
Dcst1	2	complement(188672405..188689392)	0.236366	1.38106	2.60459	0.001963	0.0272456	1	http://www.ensembl.org/id/ENSRNOG00000020621
Akr1c14	17	complement(69806065..69827112)	89.041	1.37827	2.59957	2.536e-05	0.002594	0.560054	http://www.ensembl.org/id/ENSRNOG00000017672
Cfap100	4	complement(122314458..122337389)	0.61237	1.37616	2.59577	0.001092	0.0197565	1	http://www.ensembl.org/id/ENSRNOG00000017959
LOC100911516_2	9	complement(101388151..101388833)	103.89	1.3728	2.58972	0.000453	0.0120813	1	http://www.ensembl.org/id/ENSRNOG00000051180
Snca	4	complement(90782374..90882285)	1.84995	1.36659	2.57861	0.001094	0.0197565	1	http://www.ensembl.org/id/ENSRNOG00000008656
Fa2h	19	complement(43545378..43596801)	0.902803	1.36519	2.5761	0.004998	0.0469212	1	http://www.ensembl.org/id/ENSRNOG00000018950
Pcolce	12	22153983..22160337	280.196	1.36203	2.57046	5.868e-05	0.004082	1	http://www.ensembl.org/id/ENSRNOG00000025001
Ackr4	8	complement(112644222..112648880)	14.3572	1.35971	2.56633	3.538e-05	0.003165	0.781137	http://www.ensembl.org/id/ENSRNOG00000011478
Mx1	11	complement(37891156..37914983)	10.8011	1.35786	2.56305	0.0001685	0.00702	1	http://www.ensembl.org/id/ENSRNOG00000001959
Tmem63c	6	111049559..111120799	1.04344	1.35198	2.55262	8.935e-05	0.005072	1	http://www.ensembl.org/id/ENSRNOG00000011334
Lsmem2	8	complement(116348751..116349896)	1.48372	1.3516	2.55195	0.00252	0.0310682	1	http://www.ensembl.org/id/ENSRNOG00000052634
Cryab	8	55178289..55182545	23.3516	1.34974	2.54866	5.51e-07	0.0002589	0.0121663	http://www.ensembl.org/id/ENSRNOG00000010524
LOC100363469	10	complement(78992580..78993045)	78.9183	1.3496	2.54842	9.301e-06	0.00158	0.205379	http://www.ensembl.org/id/ENSRNOG00000031579
Nrk	X	109940350..110033085	3.53744	1.33796	2.52793	0.001329	0.0220865	1	http://www.ensembl.org/id/ENSRNOG00000008880
Gpr1	9	complement(69959025..69960086)	0.908718	1.33397	2.52096	0.005473	0.049547	1	http://www.ensembl.org/id/ENSRNOG00000045532
Ccl7	10	69423086..69424979	9.16367	1.32828	2.51103	0.002264	0.0292171	1	http://www.ensembl.org/id/ENSRNOG00000000239
Klrg2	4	complement(66371511..66380734)	0.846677	1.31674	2.49102	0.003428	0.0373181	1	http://www.ensembl.org/id/ENSRNOG00000006814
Abcb11	3	complement(55480024..55587946)	0.339922	1.31338	2.48523	0.0009326	0.0180949	1	http://www.ensembl.org/id/ENSRNOG00000050860
Ntng2	3	complement(7742531..7796385)	20.7341	1.30898	2.47766	1.186e-05	0.001776	0.261967	http://www.ensembl.org/id/ENSRNOG00000013694
Itih3	16	complement(6992062..7007287)	0.845134	1.29744	2.45792	0.0001125	0.005607	1	http://www.ensembl.org/id/ENSRNOG00000017689
Prodh2	1	88955135..88968501	0.535245	1.29272	2.44989	0.003728	0.0392337	1	http://www.ensembl.org/id/ENSRNOG00000057578
AABR07065438.1	6	128738388..128739319	58.3394	1.28859	2.4429	3.773e-06	0.0008664	0.0833201	http://www.ensembl.org/id/ENSRNOG00000031889
Akr1c15	17	complement(69835330..69862110)	26.8225	1.28809	2.44204	0.0003127	0.009818	1	http://www.ensembl.org/id/ENSRNOG00000021735
LOC316124	9	complement(10158748..10182676)	0.864161	1.27359	2.41762	0.001085	0.0197413	1	http://www.ensembl.org/id/ENSRNOG00000047549
LOC108348144	X	complement(123803103..123806777)	3.32151	1.27107	2.41341	1.005e-06	0.0003827	0.0221944	http://www.ensembl.org/id/ENSRNOG00000052226
Gpr88	2	complement(219258347..219262901)	1.20452	1.27058	2.41258	0.0005336	0.0131471	1	http://www.ensembl.org/id/ENSRNOG00000026953
Rbp4	1	complement(256806472..256813711)	641.261	1.26805	2.40835	2.369e-06	0.0006587	0.0523011	http://www.ensembl.org/id/ENSRNOG00000015518
Prdm8	14	complement(13054771..13058172)	11.0515	1.26727	2.40705	0.0001039	0.005359	1	http://www.ensembl.org/id/ENSRNOG00000002004
Sgca	10	complement(82770905..82785142)	6.88669	1.2635	2.40077	3.666e-06	0.0008664	0.0809571	http://www.ensembl.org/id/ENSRNOG00000003998
Rab39a	8	complement(58272098..58293102)	0.80906	1.26198	2.39824	0.001167	0.0203864	1	http://www.ensembl.org/id/ENSRNOG00000009008
Npr3	2	complement(61888950..61949926)	40.0926	1.25673	2.38954	0.0003063	0.009733	1	http://www.ensembl.org/id/ENSRNOG00000019184
Ptgdrl	15	complement(18088897..18096039)	1.46052	1.25463	2.38605	0.001476	0.0233119	1	http://www.ensembl.org/id/ENSRNOG00000031535
Scd	1	complement(264160129..264172729)	2785.28	1.25431	2.38554	0.0001412	0.006374	1	http://www.ensembl.org/id/ENSRNOG00000013552
Ntrk2	17	complement(5933729..6244676)	22.5445	1.25365	2.38443	0.0001905	0.007556	1	http://www.ensembl.org/id/ENSRNOG00000018839
Col15a1	5	62840360..62950240	124.964	1.25105	2.38015	6.294e-09	1.544e-05	0.000139	http://www.ensembl.org/id/ENSRNOG00000060381
Rab3b	5	128501847..128568188	2.11862	1.24774	2.3747	0.001559	0.0241093	1	http://www.ensembl.org/id/ENSRNOG00000008001
Mal	3	complement(120209647..120233655)	6.59525	1.24297	2.36685	5.356e-05	0.003877	1	http://www.ensembl.org/id/ENSRNOG00000015445
Lrrn4cl	1	225048149..225051696	18.2091	1.24179	2.36491	0.00103	0.0190486	1	http://www.ensembl.org/id/ENSRNOG00000026302
Kcnq1	1	216293087..216630339	0.519333	1.23611	2.35563	5.232e-05	0.003845	1	http://www.ensembl.org/id/ENSRNOG00000020532
AABR07026654.1	16	complement(88345247..88347369)	4.59293	1.23438	2.3528	3.83e-06	0.0008664	0.0845812	http://www.ensembl.org/id/ENSRNOG00000014745
Cd248	1	220446425..220448989	141.03	1.23185	2.34868	1.383e-05	0.001902	0.305423	http://www.ensembl.org/id/ENSRNOG00000020197
Cd300c2	10	104975877..105051965	1.92371	1.2259	2.33901	0.003553	0.0380795	1	http://www.ensembl.org/id/ENSRNOG00000046216
Tlcd2	10	62303662..62306888	0.459313	1.22573	2.33873	0.001151	0.0202452	1	http://www.ensembl.org/id/ENSRNOG00000037275
Cpz	14	80403001..80426245	67.6809	1.22188	2.3325	0.0001092	0.005505	1	http://www.ensembl.org/id/ENSRNOG00000008947
Grifin	12	16170162..16172129	45.7203	1.21857	2.32715	0.0002546	0.008816	1	http://www.ensembl.org/id/ENSRNOG00000001251
Dpp4	3	complement(48291055..48372672)	21.4854	1.21279	2.31785	0.001604	0.0243563	1	http://www.ensembl.org/id/ENSRNOG00000030763
Fgf10	2	51672722..51750369	24.8666	1.19581	2.29073	0.0007659	0.0161884	1	http://www.ensembl.org/id/ENSRNOG00000012278
Drp2	X	105239620..105289808	1.32911	1.19491	2.28931	0.0003592	0.0106308	1	http://www.ensembl.org/id/ENSRNOG00000026704
Itga7	7	3355116..3384675	40.02	1.19445	2.28858	3.739e-06	0.0008664	0.0825627	http://www.ensembl.org/id/ENSRNOG00000007905
Dhrs7l1	6	complement(95387718..95502845)	2.59151	1.19425	2.28825	0.0001116	0.005587	1	http://www.ensembl.org/id/ENSRNOG00000025648
Dgat2	1	complement(164113459..164143818)	220.582	1.19361	2.28725	7.628e-06	0.001369	0.168444	http://www.ensembl.org/id/ENSRNOG00000016573
AABR07025010.1	16	25773602..25774845	68.801	1.18987	2.28133	2.415e-05	0.002552	0.533334	http://www.ensembl.org/id/ENSRNOG00000033057
Cspg4	8	61532465..61567510	9.58912	1.18532	2.27414	2.44e-07	0.0001478	0.005387	http://www.ensembl.org/id/ENSRNOG00000017208
Lrrc3b	15	11298478..11299257	1.68773	1.18487	2.27343	0.00176	0.0254019	1	http://www.ensembl.org/id/ENSRNOG00000005857
Pfkfb3	17	70684134..70713726	37.5361	1.1763	2.25997	0.0001654	0.006957	1	http://www.ensembl.org/id/ENSRNOG00000018911
Cyp2d1	7	complement(123625590..123638765)	1.10467	1.17558	2.25884	0.003087	0.0350233	1	http://www.ensembl.org/id/ENSRNOG00000029179
Gys2	4	complement(176638629..176679815)	3.22939	1.17532	2.25843	0.000369	0.0107358	1	http://www.ensembl.org/id/ENSRNOG00000059753
Ap3b2	1	complement(143283996..143315633)	0.212105	1.16947	2.2493	0.004877	0.0464007	1	http://www.ensembl.org/id/ENSRNOG00000019249
Adcy2	1	37507276..37698390	6.7737	1.16902	2.24859	0.0008208	0.0168905	1	http://www.ensembl.org/id/ENSRNOG00000032150
Slc25a21	6	complement(77624385..77848434)	0.540808	1.16537	2.24291	0.001389	0.0225601	1	http://www.ensembl.org/id/ENSRNOG00000008931
Pigz_1	11	complement(72083217..72086743)	5.82586	1.16504	2.24239	7.622e-06	0.001369	0.168292	http://www.ensembl.org/id/ENSRNOG00000047384
Fam114a1l1	9	complement(120099333..120101098)	1.09542	1.16252	2.23849	0.001039	0.0191801	1	http://www.ensembl.org/id/ENSRNOG00000002110
Cldn22	16	complement(47534349..47535358)	1.13786	1.15752	2.23073	0.004828	0.0461344	1	http://www.ensembl.org/id/ENSRNOG00000030889
Cpa2	4	57855416..57879239	1.88147	1.15471	2.22639	0.001116	0.0199563	1	http://www.ensembl.org/id/ENSRNOG00000028092
Dbp	1	101687855..101692846	42.5416	1.15203	2.22227	0.002336	0.0297503	1	http://www.ensembl.org/id/ENSRNOG00000021027
Gcat	7	120263054..120269451	4.36861	1.14986	2.21893	1.062e-06	0.0003905	0.0234453	http://www.ensembl.org/id/ENSRNOG00000055408
Igip	18	29124428..29124589	6.92455	1.14781	2.21578	0.001734	0.025263	1	http://www.ensembl.org/id/ENSRNOG00000049067
Col1a2	4	31534225..31569151	2909.11	1.14396	2.20987	1.004e-05	0.001637	0.22162	http://www.ensembl.org/id/ENSRNOG00000011292
Tef	7	123043503..123058604	14.9129	1.14105	2.20542	3.694e-05	0.003199	0.815631	http://www.ensembl.org/id/ENSRNOG00000019383
Kif19	10	103308392..103334466	0.584823	1.14007	2.20392	0.001998	0.0275146	1	http://www.ensembl.org/id/ENSRNOG00000003105
Ndufa4l2	7	70821957..70824085	10.3469	1.1347	2.19572	2.477e-07	0.0001478	0.005468	http://www.ensembl.org/id/ENSRNOG00000031851
Dhrs9	3	55623634..55648325	1.56432	1.12948	2.1878	0.0001315	0.006141	1	http://www.ensembl.org/id/ENSRNOG00000058568
Pla2g16	1	222844144..222877193	213.937	1.12443	2.18015	2.41e-06	0.0006587	0.0532069	http://www.ensembl.org/id/ENSRNOG00000021206
Car5b	X	32232142..32292072	37.3228	1.11931	2.17243	3.864e-05	0.003278	0.853304	http://www.ensembl.org/id/ENSRNOG00000029330
Loxl2	15	51303909..51365234	99.9842	1.11829	2.1709	2.402e-05	0.002552	0.53043	http://www.ensembl.org/id/ENSRNOG00000016758
Col1a1	10	82745801..82762789	4059.28	1.11442	2.16508	2.98e-05	0.002861	0.657987	http://www.ensembl.org/id/ENSRNOG00000003897
Pcdh20	15	complement(71772777..71779033)	5.59658	1.11239	2.16203	0.0013	0.021729	1	http://www.ensembl.org/id/ENSRNOG00000013306
Ramp1	9	98313632..98364205	75.7606	1.11038	2.15902	2.105e-05	0.002396	0.464797	http://www.ensembl.org/id/ENSRNOG00000019926
Sema3b	8	complement(116354073..116361343)	30.8816	1.10811	2.15563	7.433e-05	0.004623	1	http://www.ensembl.org/id/ENSRNOG00000016512
Lst1	20	complement(5176016..5179263)	3.93848	1.10756	2.1548	0.001991	0.0274572	1	http://www.ensembl.org/id/ENSRNOG00000000855
Kcna5	4	complement(159077195..159079003)	1.1555	1.10553	2.15177	0.002778	0.0329816	1	http://www.ensembl.org/id/ENSRNOG00000019719
Tcf15	3	147643250..147649504	2.83131	1.10095	2.14496	0.0006712	0.0151853	1	http://www.ensembl.org/id/ENSRNOG00000000012
Rcor2l1	15	19603288..19609382	2.04197	1.09789	2.14041	0.0001665	0.006975	1	http://www.ensembl.org/id/ENSRNOG00000021183
Il4r	1	196942364..196967220	45.522	1.09372	2.13424	0.0002403	0.008534	1	http://www.ensembl.org/id/ENSRNOG00000015441
Tekt3	10	49472460..49506465	0.798414	1.09115	2.13044	0.001156	0.0203123	1	http://www.ensembl.org/id/ENSRNOG00000027212
Cd38	14	complement(71715269..71754672)	10.2353	1.08719	2.1246	0.000189	0.007536	1	http://www.ensembl.org/id/ENSRNOG00000003069
Sez6l2	1	198383201..198403544	0.773378	1.08671	2.12389	0.0008604	0.0174307	1	http://www.ensembl.org/id/ENSRNOG00000027098
Adig	3	complement(153949215..153952108)	63.0178	1.08629	2.12327	3.421e-05	0.003161	0.755453	http://www.ensembl.org/id/ENSRNOG00000050625
Apod	11	72705129..72726301	17.1946	1.08267	2.11796	0.002973	0.0342509	1	http://www.ensembl.org/id/ENSRNOG00000048273
Ndufc1	2	complement(140462900..140464607)	32.728	1.07746	2.11032	3.821e-09	1.205e-05	8.436e-05	http://www.ensembl.org/id/ENSRNOG00000038218
Avpr1a	7	complement(67341080..67345308)	3.22929	1.07558	2.10757	0.0007443	0.0159717	1	http://www.ensembl.org/id/ENSRNOG00000004400
Mmd	10	77755216..77783779	46.2687	1.07544	2.10736	8.615e-07	0.0003397	0.0190227	http://www.ensembl.org/id/ENSRNOG00000002436
Agmo	6	56846789..57193961	9.96597	1.07113	2.10108	0.001698	0.0250593	1	http://www.ensembl.org/id/ENSRNOG00000023116
Bnip3	1	complement(211248098..211265282)	76.1795	1.0706	2.10031	1.349e-06	0.0004447	0.0297947	http://www.ensembl.org/id/ENSRNOG00000017243
Dpp6	4	complement(4021008..4473307)	0.822719	1.06745	2.09573	0.002719	0.0325069	1	http://www.ensembl.org/id/ENSRNOG00000030547
Bst1	14	complement(71798651..71814523)	3.68298	1.06385	2.0905	0.004887	0.0464434	1	http://www.ensembl.org/id/ENSRNOG00000003064
Olr63	1	167870452..167871405	6.00217	1.06356	2.09008	0.0001355	0.006247	1	http://www.ensembl.org/id/ENSRNOG00000018551
Fbn1	3	complement(117569697..117766120)	150.226	1.06292	2.08915	1.621e-05	0.002107	0.357831	http://www.ensembl.org/id/ENSRNOG00000007302
AABR07054614.1	3	complement(163950777..163986059)	8.90705	1.0589	2.08334	0.0004185	0.0115376	1	http://www.ensembl.org/id/ENSRNOG00000008245
Gja4	5	complement(145374690..145377221)	11.5712	1.05714	2.0808	2.65e-07	0.000154	0.005852	http://www.ensembl.org/id/ENSRNOG00000014357
Aqp7	5	complement(57358327..57372239)	73.9505	1.05331	2.07529	8.91e-05	0.005071	1	http://www.ensembl.org/id/ENSRNOG00000009686
Cadm4	1	81365138..81370109	3.97545	1.05235	2.07391	7.692e-05	0.004718	1	http://www.ensembl.org/id/ENSRNOG00000024243
Pigz_2	11	complement(72931297..72934823)	6.26623	1.04771	2.06725	9.685e-05	0.005216	1	http://www.ensembl.org/id/ENSRNOG00000047082
RGD1310507	8	complement(111727984..111777677)	6.08449	1.04647	2.06547	0.0004105	0.011488	1	http://www.ensembl.org/id/ENSRNOG00000009434
Cradd	7	complement(36395665..36408588)	1.33658	1.04477	2.06304	0.001142	0.0201526	1	http://www.ensembl.org/id/ENSRNOG00000008507
Samd13	2	complement(252500146..252505971)	0.441543	1.03958	2.05563	0.005491	0.0496092	1	http://www.ensembl.org/id/ENSRNOG00000016432
Rgcc	15	complement(61551861..61564695)	61.0624	1.03944	2.05543	9.676e-05	0.005216	1	http://www.ensembl.org/id/ENSRNOG00000042960
Ebpl	15	complement(41668119..41691518)	18.0983	1.03855	2.05416	5.018e-07	0.0002462	0.0110812	http://www.ensembl.org/id/ENSRNOG00000014659
AABR07006278.1	1	227892956..227904737	24.6168	1.03774	2.05301	0.005006	0.0469212	1	http://www.ensembl.org/id/ENSRNOG00000020980
Tnfaip2	6	135890931..135903647	7.86541	1.03482	2.04886	9.075e-05	0.005105	1	http://www.ensembl.org/id/ENSRNOG00000010165
Oxtr	4	complement(144403358..144416116)	59.8838	1.03217	2.0451	5.04e-06	0.00106	0.111279	http://www.ensembl.org/id/ENSRNOG00000005806
Apoc3	8	complement(50529318..50531498)	5.78128	1.03163	2.04434	0.002331	0.0297409	1	http://www.ensembl.org/id/ENSRNOG00000047503
AC094212.1	8	complement(26341732..26345754)	7.63892	1.03019	2.0423	3.413e-05	0.003161	0.753709	http://www.ensembl.org/id/ENSRNOG00000055222
Adra1d	3	complement(124129558..124145566)	1.99502	1.02942	2.04121	0.001131	0.020095	1	http://www.ensembl.org/id/ENSRNOG00000021256
Mbp	18	79326738..79437310	24.0111	1.02654	2.03713	4.309e-05	0.003505	0.951485	http://www.ensembl.org/id/ENSRNOG00000016516
Lurap1l	5	98469047..98515125	6.36545	1.0257	2.03595	0.0001862	0.007488	1	http://www.ensembl.org/id/ENSRNOG00000033740
Myl4	10	92628356..92638100	7.34915	1.01965	2.02742	0.0007686	0.0161941	1	http://www.ensembl.org/id/ENSRNOG00000050675
Akr1e2	17	69365453..69379947	29.4545	1.01883	2.02628	1.325e-06	0.0004433	0.029257	http://www.ensembl.org/id/ENSRNOG00000017165
C1qtnf1	10	107455845..107477162	39.3309	1.01849	2.0258	1.759e-07	0.0001339	0.003884	http://www.ensembl.org/id/ENSRNOG00000003259
Mfap5	4	155313671..155336228	189.873	1.0184	2.02567	0.0001654	0.006957	1	http://www.ensembl.org/id/ENSRNOG00000015505
AABR07040840.1	X	complement(111942102..111942749)	9.15182	1.01628	2.0227	0.0004565	0.0121378	1	http://www.ensembl.org/id/ENSRNOG00000060899
AABR07072356.1	13	107580629..107581385	8.8896	1.01283	2.01786	0.0007952	0.0165754	1	http://www.ensembl.org/id/ENSRNOG00000022144
Mmp23	5	complement(173078590..173081839)	22.7448	1.01045	2.01454	3.667e-05	0.003199	0.809625	http://www.ensembl.org/id/ENSRNOG00000017477
Ptch2	5	135962911..135983816	1.44687	1.00686	2.00953	4.95e-05	0.003808	1	http://www.ensembl.org/id/ENSRNOG00000057616
Itga2b	10	complement(90398132..90415070)	0.812995	1.00637	2.00885	0.001706	0.0251369	1	http://www.ensembl.org/id/ENSRNOG00000022071
Trim6	1	169410115..169423283	0.958104	1.00503	2.00698	0.0004113	0.0114934	1	http://www.ensembl.org/id/ENSRNOG00000017147
AABR07057190.1	7	complement(59762502..59763219)	34.2445	1.00488	2.00677	0.002176	0.0286239	1	http://www.ensembl.org/id/ENSRNOG00000029115
Plp1	X	107496072..107511348	4.83857	1.00152	2.00211	6.266e-05	0.004283	1	http://www.ensembl.org/id/ENSRNOG00000002419
Tspan17	17	complement(10356936..10364570)	6.45319	1.00009	2.00013	1.825e-05	0.002233	0.403031	http://www.ensembl.org/id/ENSRNOG00000018122
Gnal	18	62805410..62944630	17.5048	0.997321	1.99629	3.087e-09	1.136e-05	6.816e-05	http://www.ensembl.org/id/ENSRNOG00000010440
Fxyd2	8	49710477..49716955	47.5114	0.991202	1.98784	0.002409	0.0302717	1	http://www.ensembl.org/id/ENSRNOG00000016469
LOC100911217	3	154986059..154988952	59.4881	0.989	1.98481	0.0001999	0.007715	1	http://www.ensembl.org/id/ENSRNOG00000058375
Vnn1	1	complement(22614783..22625204)	5.95087	0.988831	1.98458	0.004878	0.0464007	1	http://www.ensembl.org/id/ENSRNOG00000016219
Me1	8	complement(94256839..94368834)	145.272	0.984882	1.97915	0.002967	0.034231	1	http://www.ensembl.org/id/ENSRNOG00000009715
C6	2	54466280..54533797	76.7559	0.98394	1.97786	9.804e-05	0.005242	1	http://www.ensembl.org/id/ENSRNOG00000024115
Npy1r	16	complement(24779477..24788740)	9.35418	0.982566	1.97598	0.0002259	0.00834	1	http://www.ensembl.org/id/ENSRNOG00000014149
Pparg	4	147274107..147399380	42.0279	0.980849	1.97363	0.0001322	0.006158	1	http://www.ensembl.org/id/ENSRNOG00000008839
Cadm3	13	complement(91842333..91873096)	86.188	0.977885	1.96958	0.002892	0.0338779	1	http://www.ensembl.org/id/ENSRNOG00000003365
Dbi	13	complement(36117119..36174908)	79.7532	0.976172	1.96724	1.209e-07	0.000116	0.002669	http://www.ensembl.org/id/ENSRNOG00000046889
Chrdl1	X	complement(114554359..114658931)	33.0794	0.973	1.96292	0.003443	0.0374314	1	http://www.ensembl.org/id/ENSRNOG00000004330
Prr32	X	131617798..131619728	25.5565	0.970632	1.9597	0.0002419	0.00856	1	http://www.ensembl.org/id/ENSRNOG00000049388
Tmem120b	12	complement(38894847..38916237)	13.9884	0.968641	1.957	1.285e-05	0.001819	0.283792	http://www.ensembl.org/id/ENSRNOG00000048050
Cntf	1	complement(229599009..229601032)	3.26089	0.965964	1.95337	1.677e-05	0.002107	0.370289	http://www.ensembl.org/id/ENSRNOG00000012460
Per3	5	complement(168086998..168123395)	8.17896	0.965704	1.95302	0.001169	0.0203864	1	http://www.ensembl.org/id/ENSRNOG00000018413
Tspo	7	124460358..124470609	88.2155	0.963989	1.9507	2.502e-06	0.0006736	0.0552367	http://www.ensembl.org/id/ENSRNOG00000010549
Fasn	10	complement(109987735..110005901)	362.377	0.962966	1.94931	0.0008749	0.0175305	1	http://www.ensembl.org/id/ENSRNOG00000045636
Gatm	3	complement(114711562..114728410)	9.6718	0.962811	1.9491	0.0001155	0.005634	1	http://www.ensembl.org/id/ENSRNOG00000000168
AABR07044759.1	20	complement(19636159..19637958)	3.40387	0.962138	1.9482	0.003268	0.0361197	1	http://www.ensembl.org/id/ENSRNOG00000049063
Nnmt	8	complement(52925175..52937972)	34.0878	0.959762	1.94499	6.769e-05	0.004446	1	http://www.ensembl.org/id/ENSRNOG00000005930
Aoc3	10	89251370..89259313	331.938	0.959264	1.94432	0.0001551	0.006739	1	http://www.ensembl.org/id/ENSRNOG00000051307
Adcy5	11	complement(68695839..68842320)	13.0353	0.958632	1.94347	6.936e-05	0.004478	1	http://www.ensembl.org/id/ENSRNOG00000002229
Rasd1	10	complement(46330368..46332172)	52.0605	0.957745	1.94227	5.48e-05	0.003929	1	http://www.ensembl.org/id/ENSRNOG00000003348
Npr1	2	complement(189840403..189856090)	12.9832	0.955343	1.93904	3.093e-05	0.002945	0.68297	http://www.ensembl.org/id/ENSRNOG00000014684
Dgkb	6	57516713..58277279	0.635481	0.954382	1.93775	0.001414	0.0227843	1	http://www.ensembl.org/id/ENSRNOG00000030771
Esm1	2	45104305..45113131	4.1168	0.954093	1.93736	0.004556	0.0444693	1	http://www.ensembl.org/id/ENSRNOG00000010797
Ces2g	19	37025375..37034285	11.2389	0.948115	1.92935	0.001345	0.0221624	1	http://www.ensembl.org/id/ENSRNOG00000013808
Pxmp2	12	52452273..52462659	19.5736	0.947733	1.92884	0.0001234	0.005884	1	http://www.ensembl.org/id/ENSRNOG00000037446
Pc	1	219759183..219859848	114.213	0.94656	1.92727	5.066e-05	0.00382	1	http://www.ensembl.org/id/ENSRNOG00000019372
Scn1b	1	complement(89550738..89560719)	20.6544	0.945578	1.92596	6.624e-05	0.004388	1	http://www.ensembl.org/id/ENSRNOG00000021102
Uap1	13	complement(88463532..88497901)	44.2696	0.945107	1.92533	0.0001198	0.005788	1	http://www.ensembl.org/id/ENSRNOG00000002926
Tinagl1	5	complement(148382706..148392697)	88.9018	0.944589	1.92464	2.316e-05	0.002506	0.51129	http://www.ensembl.org/id/ENSRNOG00000013179
Clic2	20	295250..310380	42.3612	0.941706	1.9208	2.801e-05	0.002773	0.618421	http://www.ensembl.org/id/ENSRNOG00000000728
Uqcr10	14	complement(84935486..84937725)	101.487	0.938662	1.91675	1.123e-08	2.074e-05	0.000248	http://www.ensembl.org/id/ENSRNOG00000059061
Lpl	16	complement(22537056..22561496)	689.255	0.938551	1.9166	0.0002376	0.008491	1	http://www.ensembl.org/id/ENSRNOG00000012181
Pln	20	34633157..34642904	2.40149	0.937995	1.91586	0.005	0.0469212	1	http://www.ensembl.org/id/ENSRNOG00000000413
Loxl4	1	complement(261835992..261853495)	8.73289	0.935333	1.91233	9.419e-05	0.005184	1	http://www.ensembl.org/id/ENSRNOG00000015727
Agt	19	complement(57321640..57333433)	129.878	0.934844	1.91168	0.001737	0.025263	1	http://www.ensembl.org/id/ENSRNOG00000018445
Ddo	20	complement(48739639..48758905)	4.54638	0.933394	1.90976	0.0001467	0.006546	1	http://www.ensembl.org/id/ENSRNOG00000000582
Aif1l	3	complement(9237944..9262628)	15.002	0.93334	1.90969	0.0008559	0.0173865	1	http://www.ensembl.org/id/ENSRNOG00000009951
Adarb1	20	11972381..12101047	6.69539	0.93304	1.90929	4.301e-05	0.003505	0.949706	http://www.ensembl.org/id/ENSRNOG00000001227
Csf1	2	complement(210522375..210550560)	41.9562	0.932157	1.90813	4.919e-05	0.003806	1	http://www.ensembl.org/id/ENSRNOG00000018659
Tmem86a	1	103172987..103177417	6.41144	0.930463	1.90589	5.457e-05	0.003925	1	http://www.ensembl.org/id/ENSRNOG00000013663
Adora1	13	complement(51042248..51076852)	14.4219	0.928997	1.90395	8.644e-05	0.004993	1	http://www.ensembl.org/id/ENSRNOG00000003442
Bmp6	17	complement(26955142..27112820)	2.74537	0.928345	1.90309	0.003058	0.0348375	1	http://www.ensembl.org/id/ENSRNOG00000013717
LOC103690302	X	complement(153539668..154051181)	0.698771	0.927895	1.9025	0.0004877	0.0126217	1	http://www.ensembl.org/id/ENSRNOG00000052572
Nr1d2	15	8730871..8757165	19.6335	0.924412	1.89791	0.0001405	0.006368	1	http://www.ensembl.org/id/ENSRNOG00000046912
Acyp2	14	complement(114891246..115052450)	3.72192	0.922873	1.89589	0.0001307	0.006117	1	http://www.ensembl.org/id/ENSRNOG00000042419
Id3	5	154489590..154491223	71.1187	0.920112	1.89226	1.211e-05	0.001776	0.267456	http://www.ensembl.org/id/ENSRNOG00000026124
Prx	1	84304228..84324560	6.88869	0.91901	1.89082	7.578e-06	0.001369	0.167322	http://www.ensembl.org/id/ENSRNOG00000018369
Praf2	X	complement(15618991..15620841)	11.5597	0.917283	1.88856	0.0002341	0.008447	1	http://www.ensembl.org/id/ENSRNOG00000057147
C4b	20	complement(4302344..4316715)	431.121	0.916243	1.88719	0.003999	0.0411505	1	http://www.ensembl.org/id/ENSRNOG00000030729
LOC100360087	1	complement(101448346..101449829)	345.126	0.916239	1.88719	2.265e-05	0.0025	0.500065	http://www.ensembl.org/id/ENSRNOG00000020843
Slc9b2	2	240495371..240519141	0.997053	0.915691	1.88647	0.001129	0.020086	1	http://www.ensembl.org/id/ENSRNOG00000023404
Art3	14	complement(17143040..17225389)	61.5863	0.915033	1.88561	0.0002805	0.009282	1	http://www.ensembl.org/id/ENSRNOG00000002256
Cdc42ep2	1	complement(221272353..221281180)	33.9747	0.912796	1.88269	2.443e-05	0.002563	0.539542	http://www.ensembl.org/id/ENSRNOG00000020904
Csgalnact1	16	22979444..23074798	6.83608	0.910633	1.87987	7.282e-05	0.004592	1	http://www.ensembl.org/id/ENSRNOG00000013024
Mpc2	13	83681322..83700213	77.1428	0.910209	1.87932	9.821e-08	0.0001068	0.002168	http://www.ensembl.org/id/ENSRNOG00000003150
Emp3	1	complement(101900733..101903910)	60.5961	0.909804	1.87879	0.0001474	0.006548	1	http://www.ensembl.org/id/ENSRNOG00000021104
Daglb	12	complement(13113237..13157666)	13.3411	0.909403	1.87827	0.002467	0.0306014	1	http://www.ensembl.org/id/ENSRNOG00000001079
LOC108348061	9	complement(27368272..27452902)	52.2718	0.903298	1.87034	1.645e-05	0.002107	0.363318	http://www.ensembl.org/id/ENSRNOG00000013484
Dpt	13	83073544..83102401	544.783	0.903135	1.87012	0.0001944	0.007623	1	http://www.ensembl.org/id/ENSRNOG00000002947
Acss2	3	151032952..151075856	26.8018	0.902782	1.86967	2.645e-05	0.002689	0.584098	http://www.ensembl.org/id/ENSRNOG00000018755
Plin5	9	10956056..10961782	1.08669	0.901193	1.86761	0.005285	0.0483237	1	http://www.ensembl.org/id/ENSRNOG00000047860
G0s2	13	complement(112004140..112005052)	89.7244	0.901029	1.8674	0.0001513	0.006617	1	http://www.ensembl.org/id/ENSRNOG00000006019
Tmem182	9	47536824..47588677	14.2487	0.900385	1.86656	0.001298	0.0217056	1	http://www.ensembl.org/id/ENSRNOG00000028945
P2rx1	10	59566223..59581325	2.44945	0.895753	1.86058	0.001809	0.0258403	1	http://www.ensembl.org/id/ENSRNOG00000017606
Slc24a3	3	139695028..139833967	6.08262	0.895655	1.86045	5.778e-05	0.004038	1	http://www.ensembl.org/id/ENSRNOG00000060687
LOC691921	7	27221152..27224274	8.60391	0.894274	1.85867	0.0001538	0.0067	1	http://www.ensembl.org/id/ENSRNOG00000026982
Mpp3	10	complement(89930241..89959176)	1.97207	0.893714	1.85795	3.874e-05	0.003278	0.855455	http://www.ensembl.org/id/ENSRNOG00000033653
Slc25a30	15	complement(57813356..57834173)	19.4212	0.89301	1.85705	1.848e-05	0.002239	0.408081	http://www.ensembl.org/id/ENSRNOG00000001052
C2	20	complement(4542340..4561152)	125.223	0.892024	1.85578	0.0001383	0.006313	1	http://www.ensembl.org/id/ENSRNOG00000051235
Anxa3	14	complement(14364008..14426437)	15.0921	0.889137	1.85207	1.831e-05	0.002233	0.404215	http://www.ensembl.org/id/ENSRNOG00000002045
LOC690000	1	94579080..94587219	37.9977	0.885788	1.84777	7.945e-06	0.001397	0.175441	http://www.ensembl.org/id/ENSRNOG00000014966
Nid2	15	complement(4894213..4951917)	58.9699	0.884384	1.84598	6.581e-06	0.001253	0.145318	http://www.ensembl.org/id/ENSRNOG00000000341
Pid1	9	complement(91665986..91882927)	12.9532	0.882821	1.84398	0.0005939	0.0141167	1	http://www.ensembl.org/id/ENSRNOG00000029735
Esam	8	39997875..40008809	26.579	0.882003	1.84293	5.117e-05	0.00382	1	http://www.ensembl.org/id/ENSRNOG00000033217
Hsd11b2	19	37476095..37481307	8.33195	0.881598	1.84242	0.0005604	0.0136271	1	http://www.ensembl.org/id/ENSRNOG00000017084
RGD1305645	9	50526811..50548046	8.88902	0.880649	1.8412	0.0008717	0.0175137	1	http://www.ensembl.org/id/ENSRNOG00000023576
Ndufb6	5	complement(56567109..56576676)	38.0112	0.880436	1.84093	2.572e-08	3.786e-05	0.0005679	http://www.ensembl.org/id/ENSRNOG00000024539
Sgcg	15	complement(41549331..41595345)	41.8677	0.880032	1.84042	3.583e-05	0.003165	0.791167	http://www.ensembl.org/id/ENSRNOG00000014603
Crip1	6	137959171..137967042	218.545	0.879618	1.83989	0.0001328	0.00616	1	http://www.ensembl.org/id/ENSRNOG00000027990
Abca8	10	complement(98237141..98294522)	0.967287	0.878937	1.83902	0.002107	0.0282626	1	http://www.ensembl.org/id/ENSRNOG00000004040
Efhd1	9	94362299..94408885	32.354	0.878744	1.83877	0.001039	0.0191801	1	http://www.ensembl.org/id/ENSRNOG00000015596
Mmrn2	16	10727571..10749382	18.0608	0.878735	1.83876	1.679e-05	0.002107	0.370769	http://www.ensembl.org/id/ENSRNOG00000051977
Prps2	X	28435507..28472880	43.3	0.877205	1.83681	0.0002585	0.008865	1	http://www.ensembl.org/id/ENSRNOG00000004160
Sema3g	16	7303578..7315390	8.2996	0.876884	1.83641	7.195e-05	0.004592	1	http://www.ensembl.org/id/ENSRNOG00000018952
Chst3	20	complement(29731816..29738506)	1.63459	0.876688	1.83616	0.0001352	0.006244	1	http://www.ensembl.org/id/ENSRNOG00000000572
Prkar2b	6	complement(51265515..51356383)	79.9642	0.876349	1.83572	5.897e-05	0.004082	1	http://www.ensembl.org/id/ENSRNOG00000009079
Map1a	3	113251778..113272186	4.12241	0.874459	1.83332	4.082e-05	0.003411	0.901262	http://www.ensembl.org/id/ENSRNOG00000014230
Mmp28	10	complement(70660691..70681672)	9.30183	0.87388	1.83259	0.0007459	0.0159896	1	http://www.ensembl.org/id/ENSRNOG00000047940
Sparc	10	complement(40742400..40764185)	5791.97	0.871534	1.82961	0.0001003	0.005288	1	http://www.ensembl.org/id/ENSRNOG00000012840
Fdxr	10	complement(103817704..103826448)	3.07425	0.870588	1.82841	2.744e-05	0.002734	0.605924	http://www.ensembl.org/id/ENSRNOG00000058497
Col4a4	9	complement(88232455..88357182)	5.20778	0.869498	1.82703	0.003155	0.0352917	1	http://www.ensembl.org/id/ENSRNOG00000014851
Trib3	3	complement(147813473..147819571)	2.5095	0.868907	1.82628	0.002713	0.0324678	1	http://www.ensembl.org/id/ENSRNOG00000007319
Cd99	20	complement(56192390..56197025)	78.2315	0.867702	1.82475	8.52e-07	0.0003397	0.0188121	http://www.ensembl.org/id/ENSRNOG00000050735
Agpat2	3	complement(4044542..4055806)	66.6915	0.867143	1.82405	0.000643	0.0148736	1	http://www.ensembl.org/id/ENSRNOG00000019466
Nbl1	5	complement(157524513..157535664)	138.178	0.865584	1.82208	0.0007412	0.0159516	1	http://www.ensembl.org/id/ENSRNOG00000049402
Slc7a10	1	91433030..91448564	84.2039	0.860956	1.81624	0.0002835	0.009342	1	http://www.ensembl.org/id/ENSRNOG00000010938
Slc27a6	18	53609214..53667970	4.09098	0.859496	1.8144	0.002812	0.0333514	1	http://www.ensembl.org/id/ENSRNOG00000058193
LOC100911615	1	214434626..214439720	253.85	0.859411	1.8143	0.0002696	0.009073	1	http://www.ensembl.org/id/ENSRNOG00000018736
Csrp2	7	53630621..53649310	10.7859	0.859145	1.81396	0.0005205	0.0129686	1	http://www.ensembl.org/id/ENSRNOG00000003772
RGD1559909	5	complement(142844079..142845116)	16.1121	0.859036	1.81383	3.375e-07	0.0001863	0.007452	http://www.ensembl.org/id/ENSRNOG00000042421
Thbd	3	complement(142748674..142752325)	26.3698	0.858468	1.81311	0.001319	0.0219504	1	http://www.ensembl.org/id/ENSRNOG00000004687
Adcy3	6	28571351..28650148	6.10351	0.855902	1.80989	2.891e-05	0.002837	0.638341	http://www.ensembl.org/id/ENSRNOG00000003999
Uqcrb_1	1	94718402..94718876	54.7848	0.855272	1.8091	3.618e-06	0.0008664	0.0798955	http://www.ensembl.org/id/ENSRNOG00000032204
Mrap	11	30904733..30915225	20.3213	0.854002	1.80751	0.001578	0.024202	1	http://www.ensembl.org/id/ENSRNOG00000021524
Slc31a2	5	78120607..78131114	17.711	0.850571	1.80321	3.686e-07	0.0001985	0.008139	http://www.ensembl.org/id/ENSRNOG00000013631
Thrsp	1	complement(162381253..162385575)	1166.92	0.847183	1.79898	0.001223	0.0209266	1	http://www.ensembl.org/id/ENSRNOG00000012404
2019-03-01	13	complement(102698546..102721218)	19.319	0.846529	1.79817	0.001725	0.0252338	1	http://www.ensembl.org/id/ENSRNOG00000004101
Abcd2	7	complement(132294562..132343169)	20.9645	0.846082	1.79761	0.001675	0.0248489	1	http://www.ensembl.org/id/ENSRNOG00000015538
Mst1	8	116857684..116862423	19.6736	0.841789	1.79227	0.0008937	0.017742	1	http://www.ensembl.org/id/ENSRNOG00000019680
Trem3	9	complement(14713935..14724093)	7.54906	0.841431	1.79183	0.004112	0.0418664	1	http://www.ensembl.org/id/ENSRNOG00000013748
Napsa	1	100577056..100589836	5.37198	0.839661	1.78963	0.003173	0.0353821	1	http://www.ensembl.org/id/ENSRNOG00000019854
Amz1	12	complement(15976079..16002788)	4.66072	0.839627	1.78959	0.00243	0.030374	1	http://www.ensembl.org/id/ENSRNOG00000024264
Osgin2	5	complement(29663685..29682005)	5.11839	0.839573	1.78952	0.0009648	0.0183334	1	http://www.ensembl.org/id/ENSRNOG00000009358
Tmem132e	10	69737328..69794975	1.94254	0.839256	1.78913	0.004538	0.0443537	1	http://www.ensembl.org/id/ENSRNOG00000007455
Plvap	16	complement(19906318..19918689)	90.2893	0.839161	1.78901	0.0009259	0.0180306	1	http://www.ensembl.org/id/ENSRNOG00000017676
Adipoq	11	complement(81330293..81344488)	1198.76	0.838279	1.78792	0.002086	0.0281309	1	http://www.ensembl.org/id/ENSRNOG00000001821
LOC100911766	1	214016897..214038723	1.38145	0.836898	1.78621	0.0008594	0.0174307	1	http://www.ensembl.org/id/ENSRNOG00000049324
Adamts5	11	complement(25410975..25456836)	40.1527	0.835822	1.78487	0.0006742	0.015207	1	http://www.ensembl.org/id/ENSRNOG00000057794
Bmp4	15	complement(20776054..20822740)	5.49362	0.831414	1.77943	0.001001	0.0187199	1	http://www.ensembl.org/id/ENSRNOG00000009694
Hoxc8	7	144605058..144608538	9.03588	0.831176	1.77913	0.0003347	0.0102138	1	http://www.ensembl.org/id/ENSRNOG00000028619
Cntn2	13	complement(49285310..49313940)	1.30758	0.830689	1.77853	0.001592	0.0242469	1	http://www.ensembl.org/id/ENSRNOG00000009033
Coro2b	8	complement(67376294..67492037)	12.5977	0.824376	1.77077	0.0009545	0.0182488	1	http://www.ensembl.org/id/ENSRNOG00000015257
Cidea	18	63098144..63108051	16.7983	0.823703	1.76994	0.004506	0.04426	1	http://www.ensembl.org/id/ENSRNOG00000018505
Prxl2b	5	complement(172304758..172307431)	6.06793	0.823294	1.76944	0.0003351	0.0102138	1	http://www.ensembl.org/id/ENSRNOG00000013468
Fzd4	1	153589471..153598375	45.9122	0.822657	1.76866	0.0009171	0.0179668	1	http://www.ensembl.org/id/ENSRNOG00000016848
Cdon	8	36625733..36710949	24.0584	0.820485	1.766	0.005262	0.0481531	1	http://www.ensembl.org/id/ENSRNOG00000011789
Hspb1	12	complement(23839399..23841049)	89.7458	0.818716	1.76384	0.0006427	0.0148736	1	http://www.ensembl.org/id/ENSRNOG00000023546
LOC100361913	1	complement(88192370..88193346)	21.3687	0.817622	1.7625	5.564e-05	0.003963	1	http://www.ensembl.org/id/ENSRNOG00000056651
Masp1	11	80736576..80803382	1.88023	0.816875	1.76159	0.002356	0.0299157	1	http://www.ensembl.org/id/ENSRNOG00000001827
Mcam	8	48472824..48481001	97.8782	0.816738	1.76142	0.0002339	0.008447	1	http://www.ensembl.org/id/ENSRNOG00000007726
Ces4a	19	37090056..37107872	1.29663	0.816114	1.76066	0.002189	0.0286389	1	http://www.ensembl.org/id/ENSRNOG00000014257
Mrpl33	6	complement(26130488..26138414)	18.6796	0.815195	1.75954	0.0003201	0.009927	1	http://www.ensembl.org/id/ENSRNOG00000025388
Lrrc51	1	complement(166997967..167005839)	2.24704	0.814516	1.75871	0.004813	0.0460439	1	http://www.ensembl.org/id/ENSRNOG00000020124
Ces1d	19	15033108..15239821	398.249	0.813185	1.75709	0.001792	0.025654	1	http://www.ensembl.org/id/ENSRNOG00000015519
Pde1b	7	145117951..145145376	5.41071	0.812768	1.75658	0.004111	0.0418664	1	http://www.ensembl.org/id/ENSRNOG00000036828
Syt17	1	complement(188034495..188101566)	1.05261	0.812081	1.75574	0.002131	0.0284622	1	http://www.ensembl.org/id/ENSRNOG00000017136
Tshr	6	115170865..115306871	17.3329	0.811611	1.75517	0.002006	0.0275678	1	http://www.ensembl.org/id/ENSRNOG00000003972
Thbs2	1	complement(56653938..56683731)	42.2294	0.810437	1.75374	0.002172	0.0286239	1	http://www.ensembl.org/id/ENSRNOG00000010529
Rarb	15	10120206..10262599	2.1338	0.810203	1.75346	0.001725	0.0252338	1	http://www.ensembl.org/id/ENSRNOG00000024061
Sfxn1	17	complement(11045761..11082047)	36.2573	0.809883	1.75307	2.138e-06	0.0006294	0.0472014	http://www.ensembl.org/id/ENSRNOG00000018279
Fam167b	5	complement(147782694..147784311)	14.2584	0.809818	1.75299	0.0003492	0.0104843	1	http://www.ensembl.org/id/ENSRNOG00000049425
Cidec	4	complement(145377431..145390497)	105.09	0.807352	1.75	0.003088	0.0350233	1	http://www.ensembl.org/id/ENSRNOG00000009153
Sarm1	10	complement(65742343..65766050)	1.21631	0.806307	1.74873	0.0009186	0.0179668	1	http://www.ensembl.org/id/ENSRNOG00000010244
Romo1	3	152222726..152224326	30.42	0.804895	1.74702	0.0002983	0.00958	1	http://www.ensembl.org/id/ENSRNOG00000045555
Hacd1	17	complement(81173713..81187739)	10.2356	0.803286	1.74507	0.0001022	0.005335	1	http://www.ensembl.org/id/ENSRNOG00000043192
Rhbg	2	complement(187610087..187622373)	11.3223	0.802751	1.74442	0.001338	0.0221343	1	http://www.ensembl.org/id/ENSRNOG00000019412
Tspan4	1	214454090..214473741	31.8907	0.800017	1.74112	5.46e-06	0.001116	0.120558	http://www.ensembl.org/id/ENSRNOG00000029810
Ghr	2	complement(53150370..53413638)	138.411	0.798428	1.73921	0.0005194	0.0129686	1	http://www.ensembl.org/id/ENSRNOG00000015654
C1qtnf6	7	complement(119746118..119753290)	60.322	0.798403	1.73918	0.0003405	0.0102862	1	http://www.ensembl.org/id/ENSRNOG00000007300
Fads3	1	226091774..226108332	31.419	0.793691	1.7335	0.00137	0.0223751	1	http://www.ensembl.org/id/ENSRNOG00000020385
Vamp5	4	complement(100231561..100232559)	10.0636	0.792791	1.73242	0.003523	0.0379435	1	http://www.ensembl.org/id/ENSRNOG00000012659
LOC103690156	10	105156632..105237611	1.07227	0.792419	1.73198	0.003253	0.0360003	1	http://www.ensembl.org/id/ENSRNOG00000061733
Mfsd14a	1	69788609..69820981	11.1282	0.790718	1.72993	9.109e-05	0.005105	1	http://www.ensembl.org/id/ENSRNOG00000050407
Abcc9	4	complement(176805431..176922424)	24.0022	0.790427	1.72959	0.002157	0.0285389	1	http://www.ensembl.org/id/ENSRNOG00000036960
Sult1a1	1	complement(198100586..198104109)	55.9264	0.788474	1.72725	0.002515	0.0310229	1	http://www.ensembl.org/id/ENSRNOG00000019342
LOC24906	10	43871613..43880055	3.54464	0.787349	1.7259	0.005365	0.0488924	1	http://www.ensembl.org/id/ENSRNOG00000002820
C1qtnf2	10	29067102..29084035	37.8154	0.785542	1.72374	0.0008897	0.0177138	1	http://www.ensembl.org/id/ENSRNOG00000003870
Slc2a4	10	complement(56552983..56558487)	30.3566	0.784199	1.72214	0.003219	0.0357046	1	http://www.ensembl.org/id/ENSRNOG00000017226
Ehd2	1	complement(77847600..77865870)	153.095	0.784057	1.72197	0.0001008	0.0053	1	http://www.ensembl.org/id/ENSRNOG00000011346
Sema6b	9	10941613..10951252	4.94455	0.782538	1.72015	1.788e-05	0.00223	0.394708	http://www.ensembl.org/id/ENSRNOG00000045998
Rgs4	13	complement(88054817..88061108)	14.7829	0.781848	1.71933	0.0009489	0.018203	1	http://www.ensembl.org/id/ENSRNOG00000002773
AABR07044631.2	20	complement(13988442..14001269)	13.9632	0.780324	1.71752	0.003279	0.0361863	1	http://www.ensembl.org/id/ENSRNOG00000062276
Cd40	3	161519743..161534704	5.70494	0.779797	1.71689	0.0002026	0.007767	1	http://www.ensembl.org/id/ENSRNOG00000018488
Cav2	4	44573264..44580638	90.437	0.778232	1.71503	0.0001064	0.005428	1	http://www.ensembl.org/id/ENSRNOG00000057713
Engase	10	107502695..107515371	6.98818	0.776281	1.71271	0.0007183	0.0157201	1	http://www.ensembl.org/id/ENSRNOG00000027498
Clec3b	8	132241134..132246694	679.38	0.775251	1.71149	0.001011	0.0188418	1	http://www.ensembl.org/id/ENSRNOG00000004540
Pmp22	10	49538588..49568583	154.226	0.774992	1.71118	9.765e-05	0.005242	1	http://www.ensembl.org/id/ENSRNOG00000003338
Ptger3	2	263895241..263979698	15.3364	0.773218	1.70908	0.001093	0.0197565	1	http://www.ensembl.org/id/ENSRNOG00000010325
Tgfbi	17	complement(8400146..8429338)	62.4104	0.771395	1.70692	0.004164	0.0421561	1	http://www.ensembl.org/id/ENSRNOG00000012216
Acsl1	16	complement(48937456..49003246)	244.612	0.771277	1.70678	0.002208	0.0287284	1	http://www.ensembl.org/id/ENSRNOG00000010633
Cry2	3	complement(81314149..81344110)	13.9796	0.771153	1.70663	1.016e-05	0.001637	0.224288	http://www.ensembl.org/id/ENSRNOG00000007478
Mif4gd	10	complement(104159173..104163634)	15.4449	0.770721	1.70612	5.674e-06	0.001149	0.125277	http://www.ensembl.org/id/ENSRNOG00000003837
Col4a1	16	83522162..83632153	442.625	0.769601	1.7048	6.515e-05	0.004373	1	http://www.ensembl.org/id/ENSRNOG00000016281
Cndp2	18	complement(81521968..81539065)	39.7063	0.769446	1.70461	1.665e-05	0.002107	0.367734	http://www.ensembl.org/id/ENSRNOG00000015591
Pygl	6	complement(92597706..92643847)	51.3297	0.769242	1.70437	0.001269	0.0213955	1	http://www.ensembl.org/id/ENSRNOG00000006388
Tdrp	16	80729400..80755415	14.8009	0.768241	1.70319	0.001106	0.0198718	1	http://www.ensembl.org/id/ENSRNOG00000027245
Car8	5	complement(21249020..21345810)	9.30024	0.768202	1.70315	0.0034	0.0371275	1	http://www.ensembl.org/id/ENSRNOG00000005669
Trarg1	10	complement(63471331..63491713)	144.176	0.767296	1.70208	0.004355	0.0435167	1	http://www.ensembl.org/id/ENSRNOG00000022239
Uqcc2	20	complement(5712203..5723902)	20.314	0.76695	1.70167	1.121e-05	0.001742	0.247603	http://www.ensembl.org/id/ENSRNOG00000025909
Lox	18	complement(47500330..47577819)	60.3058	0.764429	1.6987	0.001993	0.0274769	1	http://www.ensembl.org/id/ENSRNOG00000014426
Gstm1	2	complement(210803869..210809306)	26.4434	0.763754	1.6979	0.0004292	0.0117718	1	http://www.ensembl.org/id/ENSRNOG00000029726
S100b	20	complement(13130636..13142856)	443.428	0.762962	1.69697	0.00387	0.040272	1	http://www.ensembl.org/id/ENSRNOG00000001295
Cd320	7	18700344..18706244	30.4541	0.762761	1.69673	8.452e-07	0.0003397	0.0186623	http://www.ensembl.org/id/ENSRNOG00000006901
Sucnr1	2	150211898..150212848	9.07681	0.760363	1.69392	0.003869	0.040272	1	http://www.ensembl.org/id/ENSRNOG00000014039
RGD1565355	4	14001761..14249749	73.5674	0.759809	1.69327	0.001339	0.0221343	1	http://www.ensembl.org/id/ENSRNOG00000040108
Plek	14	complement(100151210..100217913)	5.67163	0.759204	1.69256	0.001826	0.0260024	1	http://www.ensembl.org/id/ENSRNOG00000005214
P4ha2	10	39435227..39464188	38.5737	0.759095	1.69243	0.003901	0.0404946	1	http://www.ensembl.org/id/ENSRNOG00000033663
LOC679149	19	complement(426..6293)	5.40646	0.756978	1.68995	0.002082	0.0281309	1	http://www.ensembl.org/id/ENSRNOG00000048039
Vasn	10	complement(11121041..11131548)	32.045	0.755652	1.68839	0.0005736	0.0138358	1	http://www.ensembl.org/id/ENSRNOG00000004141
Lsm5	4	complement(87016003..87019219)	11.903	0.751524	1.68357	0.0007962	0.0165754	1	http://www.ensembl.org/id/ENSRNOG00000042126
Aspa	10	complement(59839852..59892960)	11.4233	0.748354	1.67987	0.003033	0.0346652	1	http://www.ensembl.org/id/ENSRNOG00000019659
Cubn	17	complement(80584878..80807243)	0.497395	0.748273	1.67978	0.002715	0.0324792	1	http://www.ensembl.org/id/ENSRNOG00000029047
Cebpa	1	91363492..91366164	61.3576	0.747497	1.67888	0.001473	0.0232763	1	http://www.ensembl.org/id/ENSRNOG00000010918
Mdh1	14	complement(106378942..106393670)	227.573	0.747452	1.67883	3.628e-05	0.003192	0.801134	http://www.ensembl.org/id/ENSRNOG00000008103
Stard3nl	17	47662532..47696444	10.1201	0.745808	1.67691	4.886e-06	0.001037	0.107897	http://www.ensembl.org/id/ENSRNOG00000052429
Cd34	13	113691932..113711647	120.937	0.742583	1.67317	0.001533	0.0238965	1	http://www.ensembl.org/id/ENSRNOG00000045558
Plaur	1	81328183..81344708	8.74785	0.742257	1.67279	0.001984	0.027421	1	http://www.ensembl.org/id/ENSRNOG00000037931
Oaf	8	complement(47511719..47529689)	76.8975	0.741758	1.67221	0.0006492	0.01492	1	http://www.ensembl.org/id/ENSRNOG00000009243
AABR07005821.1	1	201620642..201689759	21.7641	0.741253	1.67163	0.0005132	0.0129176	1	http://www.ensembl.org/id/ENSRNOG00000020560
Sap18	15	38069320..38073622	14.4352	0.740434	1.67068	0.0001051	0.005395	1	http://www.ensembl.org/id/ENSRNOG00000010732
Plbd1	4	complement(170564367..170620703)	15.1778	0.739602	1.66971	0.0004316	0.0117934	1	http://www.ensembl.org/id/ENSRNOG00000008933
Emilin2	9	complement(119594629..119653255)	26.8104	0.738138	1.66802	0.003201	0.035624	1	http://www.ensembl.org/id/ENSRNOG00000014837
Atp5mg	8	complement(49220443..49227273)	209.73	0.73731	1.66706	6.464e-08	7.512e-05	0.001427	http://www.ensembl.org/id/ENSRNOG00000028884
Pde3b	1	183892841..184078071	12.3168	0.735454	1.66492	0.003107	0.0350717	1	http://www.ensembl.org/id/ENSRNOG00000011417
Fn1	9	complement(78900103..78969078)	648.988	0.733877	1.6631	0.001185	0.0205823	1	http://www.ensembl.org/id/ENSRNOG00000014288
Mfng	7	complement(119978983..119996824)	9.34219	0.733071	1.66217	0.0002467	0.008646	1	http://www.ensembl.org/id/ENSRNOG00000008133
Pde2a	1	166534643..166626158	14.0801	0.732614	1.66165	2.508e-05	0.002594	0.553725	http://www.ensembl.org/id/ENSRNOG00000019560
Hspa12b	3	123670275..123687691	15.6209	0.730502	1.65922	0.0002794	0.009267	1	http://www.ensembl.org/id/ENSRNOG00000021244
Pm20d1	13	48575091..48596515	5.46935	0.730104	1.65876	0.0003493	0.0104843	1	http://www.ensembl.org/id/ENSRNOG00000039745
Mxra8	5	173288447..173292929	87.0533	0.729506	1.65807	0.0006189	0.0145526	1	http://www.ensembl.org/id/ENSRNOG00000019244
Tmem106a	10	89484468..89493283	6.48637	0.728726	1.65717	0.002087	0.0281309	1	http://www.ensembl.org/id/ENSRNOG00000023628
Rasa4	12	complement(23596981..23624316)	9.57776	0.727403	1.65566	0.002928	0.0340217	1	http://www.ensembl.org/id/ENSRNOG00000001431
Stom	3	complement(14514868..14538241)	44.3621	0.726377	1.65448	7.304e-05	0.004592	1	http://www.ensembl.org/id/ENSRNOG00000019147
Gda	1	complement(238982392..239057732)	73.8326	0.726377	1.65448	0.000893	0.017742	1	http://www.ensembl.org/id/ENSRNOG00000018282
Id1	3	148215540..148216718	36.7733	0.725902	1.65393	0.003803	0.0397804	1	http://www.ensembl.org/id/ENSRNOG00000021750
Gbp7	2	248219428..248239899	14.1403	0.725676	1.65368	0.001656	0.024709	1	http://www.ensembl.org/id/ENSRNOG00000029191
Ebf3	1	complement(209523157..209641123)	10.8752	0.72567	1.65367	0.002981	0.0342873	1	http://www.ensembl.org/id/ENSRNOG00000016102
Timp4	4	complement(147156948..147163467)	15.1355	0.724877	1.65276	0.002927	0.0340217	1	http://www.ensembl.org/id/ENSRNOG00000007955
Slc22a3	1	48433079..48521256	12.1495	0.723345	1.65101	0.002944	0.0340893	1	http://www.ensembl.org/id/ENSRNOG00000022946
Cyyr1	11	complement(24967937..25078740)	9.5301	0.723041	1.65066	0.0001379	0.006313	1	http://www.ensembl.org/id/ENSRNOG00000001544
Dapk2	8	71822129..71941910	6.06743	0.721278	1.64864	8.244e-05	0.004905	1	http://www.ensembl.org/id/ENSRNOG00000017332
Zfpm2	7	79638046..79964405	2.75066	0.719293	1.64637	0.004104	0.0418328	1	http://www.ensembl.org/id/ENSRNOG00000004109
Mgll	4	120671489..120771088	101.827	0.719214	1.64629	0.000919	0.0179668	1	http://www.ensembl.org/id/ENSRNOG00000014508
Aplnr	3	72540538..72544182	16.6638	0.718677	1.64567	0.0002002	0.007715	1	http://www.ensembl.org/id/ENSRNOG00000009227
Sec61g	14	complement(99774589..99780964)	91.8919	0.718602	1.64559	1.205e-06	0.0004223	0.0266045	http://www.ensembl.org/id/ENSRNOG00000005203
Me2	18	complement(69738686..69784099)	6.25657	0.718509	1.64548	0.002461	0.0305776	1	http://www.ensembl.org/id/ENSRNOG00000015582
Kctd9	15	44411865..44439236	11.8711	0.718066	1.64498	2.359e-06	0.0006587	0.0520982	http://www.ensembl.org/id/ENSRNOG00000012951
LOC100912566	5	146337491..146342154	4.07262	0.718061	1.64497	0.0004758	0.0124338	1	http://www.ensembl.org/id/ENSRNOG00000021609
Col4a2	16	complement(83387364..83438561)	270.15	0.7178	1.64467	0.0001773	0.007306	1	http://www.ensembl.org/id/ENSRNOG00000023972
Gpihbp1	7	116632506..116634293	69.0335	0.717471	1.6443	0.001125	0.0200729	1	http://www.ensembl.org/id/ENSRNOG00000007475
Lamb2	8	117268337..117280517	68.3995	0.715098	1.6416	0.0001139	0.005624	1	http://www.ensembl.org/id/ENSRNOG00000047768
Pdgfd	8	4440876..4669014	10.1769	0.71474	1.64119	0.00312	0.0350996	1	http://www.ensembl.org/id/ENSRNOG00000029148
Vstm4	16	9092302..9172888	10.7849	0.71419	1.64056	1.582e-05	0.002107	0.349335	http://www.ensembl.org/id/ENSRNOG00000020078
Irak3	7	complement(64923615..64982281)	15.7057	0.713406	1.63967	0.001846	0.0261835	1	http://www.ensembl.org/id/ENSRNOG00000004226
Gstm2	2	complement(210720704..210782856)	48.4631	0.713349	1.63961	0.0007147	0.0157178	1	http://www.ensembl.org/id/ENSRNOG00000018937
Rasip1	1	101610773..101621646	14.7849	0.711146	1.6371	2.2e-05	0.002441	0.485847	http://www.ensembl.org/id/ENSRNOG00000021004
Tnfrsf26	1	complement(216808632..216828651)	4.88353	0.709569	1.63532	0.003796	0.0397606	1	http://www.ensembl.org/id/ENSRNOG00000043486
Snta1	3	complement(149874030..149905944)	8.68884	0.708946	1.63461	0.0008556	0.0173865	1	http://www.ensembl.org/id/ENSRNOG00000016062
Cyc1	7	117409576..117411953	61.6255	0.708001	1.63354	1.419e-07	0.0001202	0.003134	http://www.ensembl.org/id/ENSRNOG00000012457
Dll4	3	111135021..111145986	3.00092	0.707532	1.63301	0.0005188	0.0129686	1	http://www.ensembl.org/id/ENSRNOG00000014011
Clic5	9	complement(19121677..19372673)	13.3681	0.707263	1.6327	0.003709	0.0391368	1	http://www.ensembl.org/id/ENSRNOG00000047218
Lipe	1	complement(82248046..82266727)	104.976	0.706354	1.63168	0.00314	0.0351936	1	http://www.ensembl.org/id/ENSRNOG00000020546
LOC690468	2	complement(199479007..199479309)	385.586	0.703781	1.62877	0.001528	0.0238701	1	http://www.ensembl.org/id/ENSRNOG00000030747
Pxdn	6	48866601..48980340	85.3897	0.702697	1.62754	0.0004646	0.012257	1	http://www.ensembl.org/id/ENSRNOG00000060614
Epas1	6	10306405..10387265	74.6397	0.702475	1.62729	0.0001002	0.005288	1	http://www.ensembl.org/id/ENSRNOG00000021318
Gpd1	7	141370491..141377928	348.328	0.702236	1.62702	0.004557	0.0444693	1	http://www.ensembl.org/id/ENSRNOG00000056457
Phtf2	4	10823281..10938318	7.05131	0.701003	1.62563	0.0001139	0.005624	1	http://www.ensembl.org/id/ENSRNOG00000013517
Vtn	10	65767053..65771038	20.7992	0.700605	1.62519	0.000251	0.008757	1	http://www.ensembl.org/id/ENSRNOG00000010031
Gpx7	5	complement(128001761..128009735)	47.9751	0.700482	1.62505	0.0007276	0.0158248	1	http://www.ensembl.org/id/ENSRNOG00000009751
Phgdh	2	complement(200484246..200513564)	39.3413	0.700042	1.62455	0.0005225	0.012977	1	http://www.ensembl.org/id/ENSRNOG00000019328
Icam2	10	complement(94569890..94576512)	19.1344	0.699292	1.62371	0.003014	0.0345052	1	http://www.ensembl.org/id/ENSRNOG00000025143
Cpt1b	7	complement(130395194..130405347)	2.61806	0.698979	1.62336	0.003708	0.0391368	1	http://www.ensembl.org/id/ENSRNOG00000010438
Gng10	5	76182121..76189013	66.3763	0.698823	1.62318	7.43e-07	0.0003095	0.016406	http://www.ensembl.org/id/ENSRNOG00000025040
Kcns3	6	complement(36764044..36819821)	1.49356	0.696832	1.62094	0.004175	0.0422071	1	http://www.ensembl.org/id/ENSRNOG00000004899
Adamts14	20	complement(30812353..30888751)	3.86283	0.696816	1.62092	0.003063	0.0348609	1	http://www.ensembl.org/id/ENSRNOG00000000563
Rgn	X	complement(1833492..1848904)	3.02998	0.696711	1.62081	0.00193	0.0269181	1	http://www.ensembl.org/id/ENSRNOG00000007949
LOC100911730	1	214009784..214013765	110.338	0.696481	1.62055	1.296e-06	0.0004403	0.0286216	http://www.ensembl.org/id/ENSRNOG00000019215
Col3a1	9	52023295..52059217	6021.65	0.695817	1.6198	0.001815	0.0258848	1	http://www.ensembl.org/id/ENSRNOG00000003357
2019-03-02	7	complement(18559205..18585313)	77.4269	0.694615	1.61845	0.000189	0.007536	1	http://www.ensembl.org/id/ENSRNOG00000007769
Map2k3	10	45089464..45110787	15.8831	0.694071	1.61784	0.00253	0.0311233	1	http://www.ensembl.org/id/ENSRNOG00000049132
Lrg1	9	10952374..10954681	35.7464	0.693993	1.61775	0.001651	0.0246879	1	http://www.ensembl.org/id/ENSRNOG00000049918
Gimap5	4	78378144..78385577	7.55004	0.69295	1.61659	0.0009908	0.0185881	1	http://www.ensembl.org/id/ENSRNOG00000008416
Gimap9	4	78310379..78313206	5.86934	0.692221	1.61577	0.004071	0.041637	1	http://www.ensembl.org/id/ENSRNOG00000024569
Tpi1	4	complement(157328379..157331905)	122.433	0.692218	1.61577	1.325e-05	0.001864	0.292576	http://www.ensembl.org/id/ENSRNOG00000015290
Nrros	11	71872830..71889887	16.2169	0.69216	1.6157	0.002967	0.034231	1	http://www.ensembl.org/id/ENSRNOG00000001752
Apmap	3	complement(146376828..146407252)	43.7342	0.691965	1.61548	0.0001198	0.005788	1	http://www.ensembl.org/id/ENSRNOG00000006795
Col5a1	3	6430201..6578882	172.159	0.691474	1.61493	0.001874	0.0264114	1	http://www.ensembl.org/id/ENSRNOG00000008749
Fitm2	3	complement(159856994..159863506)	12.9496	0.691405	1.61486	0.0009886	0.0185786	1	http://www.ensembl.org/id/ENSRNOG00000027434
Tex264	8	complement(115360713..115388266)	51.8502	0.689926	1.6132	3.094e-05	0.002945	0.683174	http://www.ensembl.org/id/ENSRNOG00000013201
Nos3	4	complement(7320668..7342410)	4.90912	0.688199	1.61127	0.0006648	0.0151352	1	http://www.ensembl.org/id/ENSRNOG00000009348
Nrp1	19	61332351..61485858	31.112	0.687205	1.61016	0.0002483	0.00869	1	http://www.ensembl.org/id/ENSRNOG00000010744
Dclk1	2	144646308..144936927	7.88242	0.686772	1.60968	1.285e-06	0.0004403	0.0283748	http://www.ensembl.org/id/ENSRNOG00000032922
Slc28a2	3	114355798..114647382	10.262	0.686397	1.60926	0.003859	0.0402362	1	http://www.ensembl.org/id/ENSRNOG00000028668
Tmsb15b2	X	complement(107612518..107614632)	6.88543	0.685881	1.60868	0.005127	0.0474457	1	http://www.ensembl.org/id/ENSRNOG00000037661
Aldoa	1	complement(198228387..198233588)	274.995	0.685408	1.60816	0.0003052	0.009711	1	http://www.ensembl.org/id/ENSRNOG00000052802
Smim7	16	18975746..18979651	29.7276	0.684296	1.60692	1.318e-07	0.0001202	0.00291	http://www.ensembl.org/id/ENSRNOG00000042037
Tmem243	4	complement(21902803..21920651)	12.9435	0.684198	1.60681	0.0001925	0.00759	1	http://www.ensembl.org/id/ENSRNOG00000042758
Cd59	3	94010475..94028621	101.293	0.684172	1.60678	4.064e-05	0.003411	0.897465	http://www.ensembl.org/id/ENSRNOG00000042821
Gpt	7	117759083..117761931	31.0289	0.683897	1.60647	0.002133	0.028463	1	http://www.ensembl.org/id/ENSRNOG00000033915
Asrgl1	1	complement(225309246..225329770)	23.4062	0.683574	1.60611	0.001676	0.0248516	1	http://www.ensembl.org/id/ENSRNOG00000020202
Arf2	10	92018562..92040333	10.2604	0.683247	1.60575	5.742e-05	0.004038	1	http://www.ensembl.org/id/ENSRNOG00000004807
Ptp4a3	7	114997103..115002902	17.1841	0.683017	1.60549	0.001605	0.0243563	1	http://www.ensembl.org/id/ENSRNOG00000007628
Pcsk6	1	126749508..126947392	16.5126	0.681355	1.60365	0.005135	0.0474549	1	http://www.ensembl.org/id/ENSRNOG00000011526
Ada	3	complement(160115842..160139947)	8.9512	0.680057	1.6022	0.001955	0.0271636	1	http://www.ensembl.org/id/ENSRNOG00000010265
Ctsd	1	complement(215541542..215553451)	320.063	0.679943	1.60208	1.279e-05	0.001819	0.28245	http://www.ensembl.org/id/ENSRNOG00000020206
Retsat	4	100465170..100474301	187.548	0.67918	1.60123	0.003756	0.0394978	1	http://www.ensembl.org/id/ENSRNOG00000014090
Ednrb	15	complement(88006977..88036354)	8.80263	0.678049	1.59997	0.001691	0.0249714	1	http://www.ensembl.org/id/ENSRNOG00000010997
Efr3b	6	complement(28393016..28464118)	0.938518	0.676092	1.59781	0.003008	0.0344662	1	http://www.ensembl.org/id/ENSRNOG00000012950
Akr1b1	4	complement(61706864..61720956)	98.0842	0.675223	1.59684	2.409e-05	0.002552	0.531835	http://www.ensembl.org/id/ENSRNOG00000009513
Cygb	10	complement(105618326..105628091)	55.3082	0.67518	1.5968	0.001432	0.0229798	1	http://www.ensembl.org/id/ENSRNOG00000011541
Snx21	3	161252723..161264818	8.98805	0.674696	1.59626	0.001203	0.0207027	1	http://www.ensembl.org/id/ENSRNOG00000053247
Maob	X	6430594..6533534	6.11564	0.674527	1.59607	0.00518	0.0477718	1	http://www.ensembl.org/id/ENSRNOG00000029778
Steap3	13	complement(36257112..36290531)	17.0626	0.673948	1.59543	0.0004853	0.0125932	1	http://www.ensembl.org/id/ENSRNOG00000049471
Minos1	5	complement(157546856..157573183)	58.109	0.673348	1.59477	2.208e-07	0.0001478	0.004876	http://www.ensembl.org/id/ENSRNOG00000042696
Fah	1	complement(146713676..146736261)	34.9079	0.672343	1.59366	0.0003766	0.0108511	1	http://www.ensembl.org/id/ENSRNOG00000013223
Camkk1	10	59585072..59608165	7.62675	0.672234	1.59354	0.00102	0.0189319	1	http://www.ensembl.org/id/ENSRNOG00000018242
Lims2	18	24708115..24746159	17.504	0.6716	1.59284	0.0003116	0.009815	1	http://www.ensembl.org/id/ENSRNOG00000016021
Hoxd8	3	61627383..61628628	9.7006	0.671266	1.59247	0.001139	0.0201316	1	http://www.ensembl.org/id/ENSRNOG00000042480
Cercam	3	8430829..8444851	42.6539	0.67088	1.59204	0.001572	0.0242006	1	http://www.ensembl.org/id/ENSRNOG00000026604
Rpl22l1	2	115362799..115364729	46.7925	0.668606	1.58954	0.000855	0.0173865	1	http://www.ensembl.org/id/ENSRNOG00000011817
Oxct1	2	53859737..54007756	61.1746	0.667272	1.58807	9.804e-05	0.005242	1	http://www.ensembl.org/id/ENSRNOG00000043094
Ndn	1	122981755..122983351	11.6639	0.666836	1.58759	0.002028	0.0277964	1	http://www.ensembl.org/id/ENSRNOG00000010146
Aif1	20	complement(5161333..5166448)	26.7807	0.665881	1.58654	0.005205	0.0478301	1	http://www.ensembl.org/id/ENSRNOG00000000853
Nqo2	17	complement(32132347..32158538)	7.35828	0.664339	1.58484	0.002675	0.0321668	1	http://www.ensembl.org/id/ENSRNOG00000017820
Fam117a	10	83154423..83198679	15.725	0.66419	1.58468	8.939e-06	0.00153	0.197383	http://www.ensembl.org/id/ENSRNOG00000004417
Ttc7b	6	complement(124316445..124429701)	12.7436	0.663197	1.58359	1.214e-05	0.001776	0.268124	http://www.ensembl.org/id/ENSRNOG00000027300
Mocs2	2	46980976..46992883	28.6322	0.662255	1.58255	1.276e-05	0.001819	0.281647	http://www.ensembl.org/id/ENSRNOG00000056325
Ifit2	1	252894663..252900726	14.571	0.661834	1.58209	4.094e-05	0.003411	0.903886	http://www.ensembl.org/id/ENSRNOG00000036604
Grin2d	1	complement(101820461..101856881)	1.01329	0.660963	1.58114	0.003059	0.0348375	1	http://www.ensembl.org/id/ENSRNOG00000021063
LOC100360117	3	3389612..3390443	75.1723	0.660532	1.58066	0.005475	0.0495477	1	http://www.ensembl.org/id/ENSRNOG00000032635
Tstd3	5	complement(35892737..35902262)	5.38208	0.659358	1.57938	0.0001014	0.005321	1	http://www.ensembl.org/id/ENSRNOG00000028185
Chpt1	7	complement(29043916..29070928)	33.7685	0.658856	1.57883	0.0004015	0.0113215	1	http://www.ensembl.org/id/ENSRNOG00000058271
Il6r	2	complement(189205701..189254628)	11.1483	0.657521	1.57737	0.004972	0.0468653	1	http://www.ensembl.org/id/ENSRNOG00000020811
Tmem128	14	complement(77270811..77279831)	19.6362	0.657012	1.57681	1.889e-05	0.002243	0.417108	http://www.ensembl.org/id/ENSRNOG00000005346
Ptprb	7	59326518..59425718	17.7577	0.65664	1.57641	0.0005741	0.0138358	1	http://www.ensembl.org/id/ENSRNOG00000055293
Cav1	4	44597123..44630200	285.423	0.656608	1.57637	0.0007095	0.0156514	1	http://www.ensembl.org/id/ENSRNOG00000056836
Azin2	5	complement(147120129..147148291)	2.44749	0.656105	1.57582	0.002057	0.027919	1	http://www.ensembl.org/id/ENSRNOG00000051507
Rps27l	8	72741155..72746090	36.395	0.655672	1.57535	3.368e-05	0.003151	0.743614	http://www.ensembl.org/id/ENSRNOG00000050473
Sema7a	8	62723788..62745868	6.90083	0.655129	1.57476	0.0007532	0.0160839	1	http://www.ensembl.org/id/ENSRNOG00000007687
Slfn5	10	70298519..70312070	76.0232	0.654701	1.57429	0.002598	0.0316534	1	http://www.ensembl.org/id/ENSRNOG00000021719
Inka2	2	208170652..208185965	3.29381	0.654668	1.57425	0.001408	0.022743	1	http://www.ensembl.org/id/ENSRNOG00000015691
Gng11	4	28989115..28993621	41.0102	0.653748	1.57325	9.945e-05	0.005266	1	http://www.ensembl.org/id/ENSRNOG00000047914
Ehd1	1	221644867..221667239	45.0802	0.653653	1.57315	0.000179	0.007319	1	http://www.ensembl.org/id/ENSRNOG00000043503
Fam217b	3	173953869..173963629	1.7635	0.652989	1.57242	0.001644	0.024667	1	http://www.ensembl.org/id/ENSRNOG00000053607
Ecm1	2	complement(197855460..197860699)	64.2372	0.6529	1.57233	0.003917	0.0406415	1	http://www.ensembl.org/id/ENSRNOG00000021166
Tmem252	1	242572533..242577817	7.9227	0.650504	1.56972	0.003298	0.0363618	1	http://www.ensembl.org/id/ENSRNOG00000025476
Mfsd8	2	complement(127699761..127781003)	5.53356	0.649974	1.56914	0.0006828	0.0153382	1	http://www.ensembl.org/id/ENSRNOG00000012729
Tns3	14	complement(88673881..88886198)	12.6134	0.649716	1.56886	1.663e-09	7.344e-06	3.672e-05	http://www.ensembl.org/id/ENSRNOG00000025695
LOC100363502	4	complement(80331227..80333326)	54.0503	0.647662	1.56663	5.713e-05	0.00403	1	http://www.ensembl.org/id/ENSRNOG00000010452
Csgalnact2	4	complement(150153844..150185044)	14.0445	0.646849	1.56574	0.0009879	0.0185786	1	http://www.ensembl.org/id/ENSRNOG00000014713
Hspa12a	1	complement(279946811..280015358)	1.96776	0.646034	1.56486	0.001728	0.0252338	1	http://www.ensembl.org/id/ENSRNOG00000018019
Cdkn2c	5	complement(129347732..129352886)	19.1861	0.64509	1.56384	0.00066	0.0150715	1	http://www.ensembl.org/id/ENSRNOG00000008956
Dgat1	7	complement(117566368..117576737)	37.0094	0.643951	1.5626	0.0006563	0.0150024	1	http://www.ensembl.org/id/ENSRNOG00000028711
Aff3	9	complement(44839960..45292047)	2.816	0.642954	1.56152	0.003716	0.0391643	1	http://www.ensembl.org/id/ENSRNOG00000018830
Chmp4bl1	4	67059939..67060974	56.1178	0.641666	1.56013	2.76e-06	0.0007171	0.0609494	http://www.ensembl.org/id/ENSRNOG00000034071
Ano10	8	complement(130813214..130930990)	26.3488	0.641643	1.56011	6.212e-05	0.00426	1	http://www.ensembl.org/id/ENSRNOG00000000219
Rimbp2	12	31530699..31620760	0.391496	0.640131	1.55847	0.005415	0.0492985	1	http://www.ensembl.org/id/ENSRNOG00000022893
Tmem160	1	78417719..78420427	8.18724	0.640125	1.55846	7.675e-05	0.004718	1	http://www.ensembl.org/id/ENSRNOG00000015304
Adgre5	19	complement(24855299..24875137)	14.8245	0.639803	1.55812	0.002654	0.0320557	1	http://www.ensembl.org/id/ENSRNOG00000004489
Cavin3	1	complement(170317113..170318935)	110.518	0.639668	1.55797	0.0009477	0.018203	1	http://www.ensembl.org/id/ENSRNOG00000017914
Fry	12	complement(5573729..5822874)	4.77768	0.637725	1.55587	0.002644	0.0319755	1	http://www.ensembl.org/id/ENSRNOG00000000894
Rpl21_4	X	10430847..10431400	47.1189	0.637076	1.55517	0.0004725	0.0123782	1	http://www.ensembl.org/id/ENSRNOG00000032803
Uqcr11	7	12171185..12175835	125.103	0.636322	1.55436	1.892e-07	0.0001393	0.004178	http://www.ensembl.org/id/ENSRNOG00000016952
Upp1	14	89314176..89334276	7.44052	0.635594	1.55358	0.001473	0.0232763	1	http://www.ensembl.org/id/ENSRNOG00000004972
Ndufa2	18	complement(29585671..29587760)	45.2225	0.633905	1.55176	1.933e-05	0.002247	0.4269	http://www.ensembl.org/id/ENSRNOG00000017571
Cxcl12	4	149261044..149273891	43.9254	0.633494	1.55132	0.003025	0.0346087	1	http://www.ensembl.org/id/ENSRNOG00000013589
Myo1c	10	63803309..63819614	66.5844	0.633245	1.55105	7.988e-05	0.00485	1	http://www.ensembl.org/id/ENSRNOG00000004072
Lrrc17	4	complement(10108192..10138652)	20.6076	0.632664	1.55043	0.00464	0.0449633	1	http://www.ensembl.org/id/ENSRNOG00000012817
Itgb1bp1	6	complement(43348958..43363335)	16.5249	0.632149	1.54987	4.185e-07	0.00022	0.009242	http://www.ensembl.org/id/ENSRNOG00000059402
LOC102548286	13	90514336..90530349	42.6249	0.6311	1.54875	1.924e-05	0.002247	0.424795	http://www.ensembl.org/id/ENSRNOG00000057116
Hsd3b7	1	199248470..199251740	21.9713	0.631053	1.54869	0.0001019	0.00533	1	http://www.ensembl.org/id/ENSRNOG00000019080
Sh3gl2	5	103479767..103654247	2.46165	0.630281	1.54787	0.002897	0.0339013	1	http://www.ensembl.org/id/ENSRNOG00000006761
Etfb	1	complement(98472745..98486976)	48.8847	0.630196	1.54778	2.871e-05	0.00283	0.633864	http://www.ensembl.org/id/ENSRNOG00000017851
AABR07033324.1	11	complement(17336444..17340373)	9.39858	0.630094	1.54767	0.005127	0.0474457	1	http://www.ensembl.org/id/ENSRNOG00000061099
Plcl1	9	62291405..62349309	1.41094	0.629519	1.54705	0.001145	0.0201809	1	http://www.ensembl.org/id/ENSRNOG00000032659
Stard4	18	complement(25984638..25997555)	4.2017	0.629454	1.54698	0.0005081	0.0128814	1	http://www.ensembl.org/id/ENSRNOG00000020468
Copz2	10	84718824..84731880	59.8423	0.629321	1.54684	3.148e-05	0.002971	0.695189	http://www.ensembl.org/id/ENSRNOG00000009225
Pola2	1	complement(221273538..221321570)	6.65533	0.627993	1.54541	0.0004887	0.0126217	1	http://www.ensembl.org/id/ENSRNOG00000020906
LOC684270	1	complement(72491780..72509431)	14.4601	0.627884	1.5453	0.0004572	0.0121378	1	http://www.ensembl.org/id/ENSRNOG00000050348
Ppp1r3d	3	complement(173950613..173953684)	2.6037	0.62645	1.54376	0.001679	0.0248775	1	http://www.ensembl.org/id/ENSRNOG00000053869
RT1-Da	20	complement(4127644..4132616)	90.5755	0.626443	1.54375	0.005416	0.0492985	1	http://www.ensembl.org/id/ENSRNOG00000032844
Cyp4b1	5	complement(134508730..134526089)	15.475	0.625886	1.54316	0.003603	0.0383978	1	http://www.ensembl.org/id/ENSRNOG00000055078
Zfp423	19	20147037..20406003	8.92679	0.625065	1.54228	0.002356	0.0299157	1	http://www.ensembl.org/id/ENSRNOG00000014658
LOC103693015	12	complement(30222701..30268990)	16.3767	0.62454	1.54172	0.0002149	0.008083	1	http://www.ensembl.org/id/ENSRNOG00000058750
Higd1a	8	complement(130482493..130491998)	12.9926	0.623913	1.54105	0.0001142	0.005624	1	http://www.ensembl.org/id/ENSRNOG00000019428
Vcam1	2	complement(219071193..219097619)	11.1238	0.62211	1.53912	0.005433	0.0494138	1	http://www.ensembl.org/id/ENSRNOG00000014333
Slc39a13	3	complement(79884524..79892429)	18.9193	0.621365	1.53833	4.245e-05	0.003505	0.937428	http://www.ensembl.org/id/ENSRNOG00000011981
Slc25a10	10	109665682..109673143	55.4321	0.621245	1.5382	0.0007683	0.0161941	1	http://www.ensembl.org/id/ENSRNOG00000036693
Hebp1	4	complement(168903565..168933079)	16.7763	0.620649	1.53757	0.0005146	0.0129176	1	http://www.ensembl.org/id/ENSRNOG00000000024
Mgmt	1	209237233..209464190	14.8228	0.620057	1.53694	0.0004969	0.0127145	1	http://www.ensembl.org/id/ENSRNOG00000016038
Il33	1	248132090..248147029	94.5567	0.619504	1.53635	0.001116	0.0199563	1	http://www.ensembl.org/id/ENSRNOG00000016456
LOC108348137	X	105911925..105915821	8.86245	0.618667	1.53546	0.005038	0.0470443	1	http://www.ensembl.org/id/ENSRNOG00000046862
Slc17a5	8	complement(85891257..85926450)	5.99273	0.618073	1.53482	5.895e-06	0.001158	0.130171	http://www.ensembl.org/id/ENSRNOG00000009330
Slc6a6	4	complement(123642210..123713464)	12.2162	0.61765	1.53437	9.499e-05	0.005184	1	http://www.ensembl.org/id/ENSRNOG00000009019
Mecom	2	complement(117396007..117454769)	2.91108	0.617152	1.53384	0.003308	0.0363979	1	http://www.ensembl.org/id/ENSRNOG00000012645
Entpd2	3	2617805..2623445	34.0369	0.613937	1.53043	0.001352	0.0222325	1	http://www.ensembl.org/id/ENSRNOG00000013102
Ctbs	2	252305874..252320387	24.7079	0.61219	1.52858	0.001421	0.0228492	1	http://www.ensembl.org/id/ENSRNOG00000015573
Cox6b1_2	2	211337271..211337531	105.557	0.611966	1.52834	0.0001209	0.005815	1	http://www.ensembl.org/id/ENSRNOG00000034161
Tmem88	10	complement(55998530..56000225)	8.42531	0.61181	1.52818	0.002622	0.031806	1	http://www.ensembl.org/id/ENSRNOG00000009870
Tp53i13	10	62650719..62655362	17.1787	0.611569	1.52792	0.0005033	0.0128191	1	http://www.ensembl.org/id/ENSRNOG00000022615
Pcdh12	18	complement(31414250..31430973)	4.20935	0.610158	1.52643	0.002463	0.0305788	1	http://www.ensembl.org/id/ENSRNOG00000019265
Slc2a9	14	77067503..77192702	4.19915	0.609942	1.5262	0.0005207	0.0129686	1	http://www.ensembl.org/id/ENSRNOG00000005302
Ostf1	1	234749568..234796739	44.6653	0.609918	1.52617	1.934e-05	0.002247	0.427015	http://www.ensembl.org/id/ENSRNOG00000012156
Qdpr	14	70164650..70178284	33.2143	0.609587	1.52582	0.0001064	0.005428	1	http://www.ensembl.org/id/ENSRNOG00000003253
Gcsh	19	complement(49522054..49532811)	22.3792	0.609369	1.52559	4.561e-05	0.003649	1	http://www.ensembl.org/id/ENSRNOG00000011535
Blvrb	1	84256159..84274075	40.5387	0.609339	1.52556	0.0003801	0.0109281	1	http://www.ensembl.org/id/ENSRNOG00000024410
Psmg2	18	63394900..63409600	6.79792	0.608728	1.52491	7.973e-06	0.001397	0.17605	http://www.ensembl.org/id/ENSRNOG00000017729
LOC103694506	X	complement(119160959..119162518)	10.5816	0.608502	1.52468	0.0001622	0.0069	1	http://www.ensembl.org/id/ENSRNOG00000046062
AABR07054400.1	3	152402520..152465228	0.787272	0.60797	1.52411	0.002042	0.0279029	1	http://www.ensembl.org/id/ENSRNOG00000019992
Hagh	10	14216155..14230515	14.8364	0.607352	1.52346	5.136e-05	0.00382	1	http://www.ensembl.org/id/ENSRNOG00000014743
Cpe	16	26906716..27014813	42.753	0.607033	1.52312	0.002664	0.0321078	1	http://www.ensembl.org/id/ENSRNOG00000043387
Cyb5r3	7	complement(124023995..124041594)	151.151	0.606709	1.52278	0.0006692	0.0151853	1	http://www.ensembl.org/id/ENSRNOG00000009592
Pxdc1	17	30965942..30994410	19.4234	0.605091	1.52107	0.001092	0.0197565	1	http://www.ensembl.org/id/ENSRNOG00000017093
Pgrmc2	2	complement(127986109..128002005)	81.811	0.603332	1.51922	0.0002055	0.00785	1	http://www.ensembl.org/id/ENSRNOG00000014051
Pdha1	X	37329779..37343410	100.278	0.602326	1.51816	4.672e-05	0.003711	1	http://www.ensembl.org/id/ENSRNOG00000025383
Nol3	19	37235001..37236649	30.1414	0.602139	1.51797	0.003213	0.0356547	1	http://www.ensembl.org/id/ENSRNOG00000015588
Mtch2	3	79678201..79694006	57.5613	0.601719	1.51752	4.304e-07	0.000221	0.009503	http://www.ensembl.org/id/ENSRNOG00000058658
Zbed5	12	complement(30308469..30314519)	5.44686	0.600482	1.51622	0.0008002	0.0166221	1	http://www.ensembl.org/id/ENSRNOG00000000918
Acvrl1	7	142776252..142787335	28.4425	0.599998	1.51571	0.001723	0.0252338	1	http://www.ensembl.org/id/ENSRNOG00000028713
Ngfr	10	complement(83389847..83408061)	4.0136	0.599995	1.51571	0.003774	0.0396406	1	http://www.ensembl.org/id/ENSRNOG00000005392
Pam16	10	11146359..11153936	19.8646	0.599963	1.51568	4.794e-05	0.003767	1	http://www.ensembl.org/id/ENSRNOG00000004608
Asah2	1	complement(250557044..250630677)	2.51258	0.599154	1.51483	0.0007749	0.016249	1	http://www.ensembl.org/id/ENSRNOG00000012196
Cd302	3	complement(46327383..46361092)	54.5074	0.598701	1.51435	0.003188	0.0355175	1	http://www.ensembl.org/id/ENSRNOG00000006623
Cox7c	2	complement(14699882..14701903)	118.177	0.598657	1.51431	1.079e-06	0.0003905	0.0238196	http://www.ensembl.org/id/ENSRNOG00000030237
Ndfip1	18	31574821..31625274	82.5494	0.598006	1.51362	2.239e-06	0.0006421	0.0494393	http://www.ensembl.org/id/ENSRNOG00000013562
Ak2	5	147185474..147204050	68.8669	0.595022	1.5105	0.0001294	0.006117	1	http://www.ensembl.org/id/ENSRNOG00000000122
Col5a3	8	complement(21786324..21831668)	116.722	0.59469	1.51015	0.004311	0.0431711	1	http://www.ensembl.org/id/ENSRNOG00000020525
Apcdd1	18	58270410..58301002	51.4572	0.594274	1.50971	0.003162	0.0353379	1	http://www.ensembl.org/id/ENSRNOG00000043304
Dap	2	84275884..84328998	105.642	0.593545	1.50895	0.0005112	0.0129176	1	http://www.ensembl.org/id/ENSRNOG00000010747
Blvra	3	119561290..119577806	23.6073	0.592984	1.50836	0.0003998	0.0112893	1	http://www.ensembl.org/id/ENSRNOG00000011778
Cox4i1	19	54245950..54252225	307.054	0.592905	1.50828	1.47e-07	0.0001202	0.003246	http://www.ensembl.org/id/ENSRNOG00000017817
Tcn2	14	complement(84174138..84189266)	38.6815	0.592006	1.50734	0.0003955	0.0111951	1	http://www.ensembl.org/id/ENSRNOG00000004280
Acap3	5	173340060..173354755	6.10162	0.591952	1.50729	1.672e-05	0.002107	0.369243	http://www.ensembl.org/id/ENSRNOG00000022307
Nod1	4	complement(85123960..85174951)	12.3927	0.591951	1.50728	0.0004356	0.0118153	1	http://www.ensembl.org/id/ENSRNOG00000010629
Zfp385a	7	complement(144939619..144966370)	29.8312	0.59182	1.50715	0.002362	0.0299766	1	http://www.ensembl.org/id/ENSRNOG00000036833
Abhd17b	1	239266921..239301176	7.27839	0.591644	1.50696	4.386e-05	0.003522	0.968511	http://www.ensembl.org/id/ENSRNOG00000012514
Grpel1	14	complement(79458963..79464770)	24.8176	0.59158	1.5069	3.845e-06	0.0008664	0.0849118	http://www.ensembl.org/id/ENSRNOG00000006593
Cavin1	10	complement(88860733..88874528)	187.531	0.591308	1.50661	0.002904	0.0339137	1	http://www.ensembl.org/id/ENSRNOG00000019778
Grb10	14	complement(92021851..92117923)	30.1716	0.590922	1.50621	0.002099	0.0281876	1	http://www.ensembl.org/id/ENSRNOG00000004290
Cdr2	1	complement(190889701..190914610)	17.0314	0.589943	1.50519	0.00319	0.0355218	1	http://www.ensembl.org/id/ENSRNOG00000017260
Cmpk2	6	45683234..45694822	3.37159	0.589498	1.50472	0.0003856	0.0110576	1	http://www.ensembl.org/id/ENSRNOG00000007690
Mfap2	5	159534202..159539750	105.327	0.589079	1.50429	0.001798	0.0257179	1	http://www.ensembl.org/id/ENSRNOG00000008257
Neurl1b	10	complement(17048251..17075139)	4.00503	0.588725	1.50392	0.004264	0.0427988	1	http://www.ensembl.org/id/ENSRNOG00000027606
Cpped1	10	3655038..3774884	8.76935	0.588379	1.50356	6.788e-06	0.001281	0.14988	http://www.ensembl.org/id/ENSRNOG00000015118
Bphl	17	complement(31498883..31535172)	15.2567	0.587799	1.50295	0.000513	0.0129176	1	http://www.ensembl.org/id/ENSRNOG00000017577
Nudt18	15	52265557..52268079	19.4018	0.586423	1.50152	0.0002947	0.009513	1	http://www.ensembl.org/id/ENSRNOG00000011831
Slc37a4	8	48716939..48723024	10.601	0.586187	1.50127	7.621e-06	0.001369	0.168287	http://www.ensembl.org/id/ENSRNOG00000011361
RT1-CE4	20	complement(4673658..4935887)	19.2734	0.585751	1.50082	0.002614	0.0317294	1	http://www.ensembl.org/id/ENSRNOG00000039744
S100a13	2	189906022..189912516	21.6095	0.585622	1.50069	0.003086	0.0350233	1	http://www.ensembl.org/id/ENSRNOG00000012393
Cplane1	2	57276919..57348481	2.06523	-0.5857	-1.50077	1.234e-05	0.001793	0.272515	http://www.ensembl.org/id/ENSRNOG00000042118
Tes	4	44321883..44360405	25.1286	-0.585806	-1.50088	2.197e-05	0.002441	0.485202	http://www.ensembl.org/id/ENSRNOG00000051952
Kmt2a	8	complement(49114990..49158971)	10.26	-0.588746	-1.50394	7.498e-05	0.004651	1	http://www.ensembl.org/id/ENSRNOG00000015133
Cdc42bpg	1	221673590..221693518	8.8099	-0.589496	-1.50472	0.003124	0.0351229	1	http://www.ensembl.org/id/ENSRNOG00000027456
Orai2	12	23544287..23564569	9.25584	-0.590254	-1.50551	0.0005053	0.0128551	1	http://www.ensembl.org/id/ENSRNOG00000001427
Slc25a36	8	complement(104966124..104995725)	40.1179	-0.59094	-1.50623	0.0009368	0.0181138	1	http://www.ensembl.org/id/ENSRNOG00000013802
Ctbp2	1	complement(205001396..205040755)	17.3139	-0.59339	-1.50879	0.000182	0.007401	1	http://www.ensembl.org/id/ENSRNOG00000017326
Rnpc3	2	complement(216481436..216509827)	10.108	-0.593642	-1.50905	3.197e-06	0.0007931	0.0705845	http://www.ensembl.org/id/ENSRNOG00000017310
Nlgn2	10	complement(56431573..56444847)	14.293	-0.595054	-1.51053	1.046e-07	0.0001068	0.002309	http://www.ensembl.org/id/ENSRNOG00000015430
Mllt10	17	84881414..84979543	12.2264	-0.595596	-1.5111	2.935e-06	0.000745	0.0648116	http://www.ensembl.org/id/ENSRNOG00000022249
Gls2	7	2605719..2621852	3.5411	-0.59634	-1.51188	0.005051	0.0470601	1	http://www.ensembl.org/id/ENSRNOG00000031612
LOC100365839	11	79547699..79548560	1048.73	-0.598785	-1.51444	7.057e-05	0.00453	1	http://www.ensembl.org/id/ENSRNOG00000048109
Kctd15	1	complement(90506697..90520344)	11.9585	-0.60102	-1.51679	0.0005751	0.0138358	1	http://www.ensembl.org/id/ENSRNOG00000021137
AABR07025295.1	16	31734944..31946242	22.8984	-0.601127	-1.5169	1.013e-05	0.001637	0.223609	http://www.ensembl.org/id/ENSRNOG00000010107
Ttll12	7	complement(124472758..124491004)	13.1683	-0.602597	-1.51845	0.0001118	0.005587	1	http://www.ensembl.org/id/ENSRNOG00000022623
Sms	X	40363646..40415109	12.1422	-0.602897	-1.51876	0.001782	0.0255899	1	http://www.ensembl.org/id/ENSRNOG00000007688
Irf2bpl	6	complement(110901940..110904288)	30.1232	-0.604572	-1.52053	0.000109	0.005505	1	http://www.ensembl.org/id/ENSRNOG00000011026
Polr3g	2	complement(9537642..9578310)	1.86989	-0.606947	-1.52303	0.001592	0.0242469	1	http://www.ensembl.org/id/ENSRNOG00000016260
Lrig1	4	complement(126617244..126644895)	21.0088	-0.608131	-1.52428	0.0002214	0.008232	1	http://www.ensembl.org/id/ENSRNOG00000012952
Zbtb26	3	complement(21687933..21697945)	2.56853	-0.611074	-1.5274	0.0009091	0.0178909	1	http://www.ensembl.org/id/ENSRNOG00000009346
Ptpn13	14	complement(7688551..7863664)	6.4703	-0.611606	-1.52796	0.0003163	0.009866	1	http://www.ensembl.org/id/ENSRNOG00000002061
Ccdc92	12	37211316..37237848	5.84923	-0.611861	-1.52823	0.00101	0.0188329	1	http://www.ensembl.org/id/ENSRNOG00000021691
Etv5	11	82194657..82252139	13.0319	-0.615737	-1.53234	0.0001511	0.006617	1	http://www.ensembl.org/id/ENSRNOG00000001785
Sema6c	2	196334626..196344008	5.81392	-0.616186	-1.53282	0.0008669	0.0174906	1	http://www.ensembl.org/id/ENSRNOG00000021101
LOC100910807	X	124393332..124398001	5.03431	-0.616649	-1.53331	0.001658	0.0247091	1	http://www.ensembl.org/id/ENSRNOG00000028899
AC094217.1	1	complement(31527646..31528083)	911.389	-0.616943	-1.53362	0.0002559	0.008816	1	http://www.ensembl.org/id/ENSRNOG00000039783
Hmcn1	13	complement(67799791..68360664)	2.54443	-0.61753	-1.53425	0.0008969	0.0177465	1	http://www.ensembl.org/id/ENSRNOG00000028627
Arhgap42	8	complement(7213822..7426611)	13.5428	-0.618812	-1.53561	4.232e-05	0.003505	0.934412	http://www.ensembl.org/id/ENSRNOG00000026821
Ppih	5	complement(138352916..138361702)	24.8824	-0.620694	-1.53761	0.00097	0.0184003	1	http://www.ensembl.org/id/ENSRNOG00000008489
Ift81	12	39423596..39506890	10.8971	-0.620742	-1.53767	9.889e-05	0.005261	1	http://www.ensembl.org/id/ENSRNOG00000001294
Nol4l	3	complement(148909826..148932878)	7.04916	-0.621645	-1.53863	0.002292	0.0294111	1	http://www.ensembl.org/id/ENSRNOG00000010417
Boc	11	61083757..61158838	22.0314	-0.625536	-1.54278	0.0002591	0.008869	1	http://www.ensembl.org/id/ENSRNOG00000002041
Hoxb2	10	84200880..84202688	7.19985	-0.626195	-1.54349	0.0006355	0.0148044	1	http://www.ensembl.org/id/ENSRNOG00000008365
Pafah1b3	1	complement(82163595..82166363)	10.057	-0.628434	-1.54589	0.00159	0.0242469	1	http://www.ensembl.org/id/ENSRNOG00000020481
AABR07005588.1	1	complement(189457583..189460844)	29.8164	-0.628528	-1.54599	1.563e-05	0.002107	0.345089	http://www.ensembl.org/id/ENSRNOG00000014946
Mylk	11	complement(69013050..69223158)	40.5119	-0.628978	-1.54647	0.000653	0.0149574	1	http://www.ensembl.org/id/ENSRNOG00000002215
Ripor3	3	complement(164715913..164728338)	3.37887	-0.629749	-1.5473	0.001623	0.0245341	1	http://www.ensembl.org/id/ENSRNOG00000010791
Pcgf2	10	complement(85632819..85636902)	24.2357	-0.629963	-1.54753	0.00109	0.0197558	1	http://www.ensembl.org/id/ENSRNOG00000012705
Tnfaip8l3	8	complement(58602127..58647933)	1.94436	-0.631217	-1.54887	0.004954	0.0468223	1	http://www.ensembl.org/id/ENSRNOG00000024230
Cep95	10	94988362..95016344	9.55714	-0.634451	-1.55235	0.0002555	0.008816	1	http://www.ensembl.org/id/ENSRNOG00000014354
Zbtb42	6	137243185..137245313	5.49861	-0.635906	-1.55391	0.0009767	0.018496	1	http://www.ensembl.org/id/ENSRNOG00000037562
Plppr2	8	22947152..22959554	2.57136	-0.637566	-1.5557	0.001549	0.0240074	1	http://www.ensembl.org/id/ENSRNOG00000012164
Cdh11	19	2393059..2551245	8.69324	-0.637894	-1.55606	0.002085	0.0281309	1	http://www.ensembl.org/id/ENSRNOG00000013481
Zfp113	12	complement(19288403..19294888)	4.0458	-0.642372	-1.56089	0.0006815	0.0153382	1	http://www.ensembl.org/id/ENSRNOG00000001341
Cep70	8	107495366..107548269	5.02129	-0.64253	-1.56106	0.005011	0.046945	1	http://www.ensembl.org/id/ENSRNOG00000022845
Zfp605	12	complement(52606560..52658275)	1.51823	-0.646807	-1.5657	0.0008532	0.0173827	1	http://www.ensembl.org/id/ENSRNOG00000037428
Fgd6	7	34952011..35063929	4.20944	-0.652032	-1.57138	0.005065	0.0471276	1	http://www.ensembl.org/id/ENSRNOG00000054515
Fastkd2	9	70450444..70470550	6.45176	-0.65209	-1.57144	0.001643	0.0246637	1	http://www.ensembl.org/id/ENSRNOG00000023923
AABR07021871.1	13	96195836..96196695	217.75	-0.65346	-1.57294	0.001073	0.019605	1	http://www.ensembl.org/id/ENSRNOG00000031864
Fblim1	5	complement(160122425..160158386)	15.048	-0.656319	-1.57606	0.0007167	0.0157201	1	http://www.ensembl.org/id/ENSRNOG00000011774
Snai2	11	complement(90403333..90406797)	14.0248	-0.656926	-1.57672	1.873e-05	0.002239	0.413508	http://www.ensembl.org/id/ENSRNOG00000047699
Mansc1	4	complement(168363190..168382837)	11.1567	-0.657014	-1.57682	0.0003882	0.0111024	1	http://www.ensembl.org/id/ENSRNOG00000028526
Sft2d2	13	complement(83438493..83457888)	16.9461	-0.657165	-1.57698	0.002885	0.0338572	1	http://www.ensembl.org/id/ENSRNOG00000003038
Erbb3	7	complement(2989340..3010350)	22.6142	-0.657622	-1.57748	0.003895	0.0404511	1	http://www.ensembl.org/id/ENSRNOG00000004964
Tagln	8	complement(50222896..50231357)	308.392	-0.657861	-1.57774	0.0027	0.0323946	1	http://www.ensembl.org/id/ENSRNOG00000017628
Fzd7	9	66305731..66308550	14.6665	-0.658063	-1.57796	0.0005154	0.0129176	1	http://www.ensembl.org/id/ENSRNOG00000016119
Prdm11	3	complement(81867438..81911197)	0.844838	-0.660157	-1.58025	0.0007594	0.0161393	1	http://www.ensembl.org/id/ENSRNOG00000008674
Tpm1	8	complement(72814740..72842228)	143.325	-0.661987	-1.58226	0.00147	0.0232763	1	http://www.ensembl.org/id/ENSRNOG00000018184
Dedd2	1	complement(82072544..82088275)	4.64714	-0.662382	-1.58269	0.0006074	0.0143438	1	http://www.ensembl.org/id/ENSRNOG00000046112
LOC497940	10	complement(56507553..56511583)	5.65303	-0.663498	-1.58392	0.0002354	0.008466	1	http://www.ensembl.org/id/ENSRNOG00000015975
Ston2	6	complement(115399326..115513354)	2.86845	-0.664379	-1.58489	0.0007323	0.0158492	1	http://www.ensembl.org/id/ENSRNOG00000004458
Agbl5	6	complement(26838036..26855658)	2.19559	-0.664527	-1.58505	0.0007197	0.0157349	1	http://www.ensembl.org/id/ENSRNOG00000008612
Mtss1	7	complement(98820812..98960837)	22.9193	-0.664795	-1.58534	8.509e-05	0.00497	1	http://www.ensembl.org/id/ENSRNOG00000009001
Myc	7	102586313..102591240	31.0431	-0.665855	-1.58651	0.002397	0.030195	1	http://www.ensembl.org/id/ENSRNOG00000004500
Dlgap1	9	118586179..119158196	1.13957	-0.665995	-1.58666	0.003672	0.0388654	1	http://www.ensembl.org/id/ENSRNOG00000016196
Alcam	11	50781127..50985083	18.5305	-0.667368	-1.58817	0.001632	0.0246009	1	http://www.ensembl.org/id/ENSRNOG00000001989
Myh11	10	764421..859184	69.5916	-0.667791	-1.58864	0.002935	0.0340583	1	http://www.ensembl.org/id/ENSRNOG00000057880
Rab3ip	7	complement(59928426..59957232)	8.28511	-0.668756	-1.5897	0.003273	0.0361361	1	http://www.ensembl.org/id/ENSRNOG00000005362
Stox2	16	48120864..48228891	2.47964	-0.669376	-1.59038	0.0001902	0.007556	1	http://www.ensembl.org/id/ENSRNOG00000009590
Syngap1	20	5535432..5564437	8.31635	-0.669952	-1.59102	1.68e-05	0.002107	0.370885	http://www.ensembl.org/id/ENSRNOG00000000483
Pdk3	X	complement(62836131..62903554)	9.55795	-0.670728	-1.59188	0.000437	0.0118343	1	http://www.ensembl.org/id/ENSRNOG00000012513
Prickle2	4	complement(124238167..124338176)	8.22275	-0.672335	-1.59365	0.0008945	0.017742	1	http://www.ensembl.org/id/ENSRNOG00000012364
AABR07005618.1	1	complement(190368884..190370499)	23.4127	-0.673345	-1.59477	0.00292	0.0340217	1	http://www.ensembl.org/id/ENSRNOG00000061844
Lingo1	8	complement(61274017..61290240)	1.16512	-0.675137	-1.59675	0.004479	0.0441639	1	http://www.ensembl.org/id/ENSRNOG00000017193
Bex3	X	106823491..106825014	63.8776	-0.676703	-1.59848	0.002702	0.0323946	1	http://www.ensembl.org/id/ENSRNOG00000028822
Dusp16	4	complement(168472412..168517177)	7.4353	-0.677933	-1.59985	3.761e-05	0.003219	0.830511	http://www.ensembl.org/id/ENSRNOG00000006628
Senp8	8	complement(64559015..64572850)	2.99248	-0.678345	-1.6003	0.0026	0.0316534	1	http://www.ensembl.org/id/ENSRNOG00000011595
Scn2b	8	49418965..49427689	4.57146	-0.678773	-1.60078	0.002047	0.0279029	1	http://www.ensembl.org/id/ENSRNOG00000016221
Nfil3	17	12261102..12276315	8.15309	-0.679057	-1.60109	0.002569	0.0313864	1	http://www.ensembl.org/id/ENSRNOG00000011668
Plekhh2	6	7793735..7893769	4.67736	-0.679613	-1.60171	0.0001531	0.006682	1	http://www.ensembl.org/id/ENSRNOG00000005124
Dzank1	3	complement(138624555..138683318)	1.01723	-0.681125	-1.60339	0.0025	0.0309276	1	http://www.ensembl.org/id/ENSRNOG00000007440
Ampd3	1	175586097..175630467	6.684	-0.681402	-1.6037	0.0003042	0.009707	1	http://www.ensembl.org/id/ENSRNOG00000018262
AABR07056845.1	7	43601513..43602285	7.90859	-0.681859	-1.60421	0.002158	0.0285389	1	http://www.ensembl.org/id/ENSRNOG00000023762
Plxdc1	10	complement(85871122..85938085)	5.29461	-0.683026	-1.6055	0.002271	0.0292259	1	http://www.ensembl.org/id/ENSRNOG00000021536
Rida	7	complement(73256508..73270308)	19.4029	-0.683732	-1.60629	0.0001305	0.006117	1	http://www.ensembl.org/id/ENSRNOG00000005437
Ptprf	5	complement(137036935..137112927)	31.3326	-0.684966	-1.60766	0.002625	0.031815	1	http://www.ensembl.org/id/ENSRNOG00000019977
Pcyox1l	18	complement(57021083..57031459)	7.49386	-0.687019	-1.60995	0.002175	0.0286239	1	http://www.ensembl.org/id/ENSRNOG00000019643
AABR07071891.2	1	84573496..84573959	443.229	-0.687237	-1.6102	0.0004138	0.0114943	1	http://www.ensembl.org/id/ENSRNOG00000037673
Cep170b	6	137288810..137311932	13.6691	-0.689083	-1.61226	0.00245	0.0305154	1	http://www.ensembl.org/id/ENSRNOG00000033688
Smox	3	124068865..124102240	13.8354	-0.68971	-1.61296	0.004164	0.0421561	1	http://www.ensembl.org/id/ENSRNOG00000021255
Rerg	4	complement(171069191..171176581)	18.1281	-0.690981	-1.61438	0.0007233	0.0157971	1	http://www.ensembl.org/id/ENSRNOG00000027592
Lrp4	3	80362858..80416679	3.30405	-0.692389	-1.61596	0.0007705	0.0162073	1	http://www.ensembl.org/id/ENSRNOG00000015285
Pou2f1	13	complement(84083632..84217366)	1.16287	-0.694316	-1.61812	0.002311	0.0295529	1	http://www.ensembl.org/id/ENSRNOG00000003581
Sipa1l3	1	complement(87260835..87468288)	11.1114	-0.694571	-1.6184	3.563e-05	0.003165	0.786777	http://www.ensembl.org/id/ENSRNOG00000020703
Slc17a9	3	176230378..176246953	2.56646	-0.694682	-1.61853	0.001278	0.0214996	1	http://www.ensembl.org/id/ENSRNOG00000010275
Tmtc4	15	complement(109339564..109394927)	9.7076	-0.695158	-1.61906	6.104e-05	0.004212	1	http://www.ensembl.org/id/ENSRNOG00000014310
Klf13	1	complement(124772596..124803363)	9.97708	-0.696818	-1.62093	0.0008691	0.0174943	1	http://www.ensembl.org/id/ENSRNOG00000015822
Cacna1d	16	complement(6112150..6405117)	1.38071	-0.696839	-1.62095	0.003114	0.0350854	1	http://www.ensembl.org/id/ENSRNOG00000013147
Rgma	1	134699299..134742514	45.4035	-0.697334	-1.62151	0.0009515	0.0182366	1	http://www.ensembl.org/id/ENSRNOG00000012874
Ppm1h	7	complement(66843865..67116980)	4.52696	-0.697552	-1.62175	1.138e-05	0.001745	0.251346	http://www.ensembl.org/id/ENSRNOG00000004314
LOC100361854	X	complement(115495698..115496045)	1204.21	-0.700213	-1.62474	9.933e-05	0.005266	1	http://www.ensembl.org/id/ENSRNOG00000029512
Plekha7	1	185356975..185538694	3.39901	-0.700443	-1.625	7.551e-05	0.00467	1	http://www.ensembl.org/id/ENSRNOG00000024602
Cyp4f18	16	19410810..19528999	2.77587	-0.701964	-1.62672	0.005129	0.0474457	1	http://www.ensembl.org/id/ENSRNOG00000015751
Adgrl3	14	complement(28393394..28967980)	1.13021	-0.70255	-1.62738	0.002886	0.0338572	1	http://www.ensembl.org/id/ENSRNOG00000030149
Icoslg	20	complement(11329992..11340296)	18.9378	-0.705451	-1.63065	0.001582	0.0242433	1	http://www.ensembl.org/id/ENSRNOG00000023109
Junb	19	complement(26092974..26094756)	65.5149	-0.706114	-1.6314	0.00182	0.0259315	1	http://www.ensembl.org/id/ENSRNOG00000042838
Npnt	2	complement(238002990..238068694)	12.0178	-0.710631	-1.63652	0.0003654	0.0107079	1	http://www.ensembl.org/id/ENSRNOG00000052873
Ccdc65	7	140383397..140397179	3.6062	-0.711613	-1.63763	0.000313	0.009818	1	http://www.ensembl.org/id/ENSRNOG00000058916
Adora2b	10	48569555..48586365	2.20463	-0.712153	-1.63825	0.004263	0.0427988	1	http://www.ensembl.org/id/ENSRNOG00000002922
Simc1	17	complement(10599223..10640548)	5.08483	-0.714616	-1.64105	0.001356	0.0222325	1	http://www.ensembl.org/id/ENSRNOG00000016932
Srgap3	4	complement(144638335..144869919)	2.38848	-0.715083	-1.64158	0.0001183	0.005742	1	http://www.ensembl.org/id/ENSRNOG00000006509
Tanc2	10	93811350..94127697	6.60735	-0.720947	-1.64826	0.0002354	0.008466	1	http://www.ensembl.org/id/ENSRNOG00000052840
Ephb3	11	complement(83527962..83546674)	4.13133	-0.721578	-1.64898	0.003331	0.0365743	1	http://www.ensembl.org/id/ENSRNOG00000031801
Map3k13	11	complement(82745735..82938357)	0.599022	-0.723889	-1.65163	0.004797	0.0459904	1	http://www.ensembl.org/id/ENSRNOG00000025423
Robo1	11	9642365..10143317	4.3789	-0.72813	-1.65649	3.68e-05	0.003199	0.812653	http://www.ensembl.org/id/ENSRNOG00000029614
Zkscan1	12	19231092..19247387	10.8404	-0.728317	-1.65671	0.0003327	0.0101904	1	http://www.ensembl.org/id/ENSRNOG00000001335
Nkd2	1	32058044..32084877	7.36261	-0.729272	-1.6578	0.0007013	0.015564	1	http://www.ensembl.org/id/ENSRNOG00000016103
Nectin1	8	48094673..48157305	13.3614	-0.729371	-1.65792	0.0009225	0.0180112	1	http://www.ensembl.org/id/ENSRNOG00000006403
Adgra3	14	64686793..64786497	12.5368	-0.731734	-1.66063	0.000227	0.008353	1	http://www.ensembl.org/id/ENSRNOG00000004279
Gramd1c	11	61605937..62634803	0.7193	-0.731976	-1.66091	0.004965	0.0468284	1	http://www.ensembl.org/id/ENSRNOG00000053406
Rps19l2	9	complement(16802319..16807966)	908.845	-0.734781	-1.66414	0.0001986	0.007706	1	http://www.ensembl.org/id/ENSRNOG00000048199
Sobp	20	complement(47750762..47910375)	3.98157	-0.735519	-1.665	0.0001136	0.005624	1	http://www.ensembl.org/id/ENSRNOG00000000316
AABR07040624.1	X	complement(106607047..106607352)	30.0497	-0.735756	-1.66527	0.0004138	0.0114943	1	http://www.ensembl.org/id/ENSRNOG00000058183
LOC100911576	15	complement(28486617..28517353)	58.1732	-0.737256	-1.667	3.52e-06	0.0008636	0.0777233	http://www.ensembl.org/id/ENSRNOG00000011621
Chd7	5	21830882..21950696	4.4347	-0.737655	-1.66746	0.0008628	0.0174614	1	http://www.ensembl.org/id/ENSRNOG00000006689
Cspg5	8	118333706..118347582	4.46254	-0.73776	-1.66758	0.002971	0.0342509	1	http://www.ensembl.org/id/ENSRNOG00000020833
Ccdc57	10	complement(110008603..110101872)	2.63923	-0.740495	-1.67075	0.0003199	0.009927	1	http://www.ensembl.org/id/ENSRNOG00000047531
Rnf157	10	complement(105293490..105368242)	1.61508	-0.743333	-1.67404	0.004938	0.0467572	1	http://www.ensembl.org/id/ENSRNOG00000049862
Adcyap1r1	4	85662892..85711696	9.27588	-0.743711	-1.67448	0.002091	0.0281442	1	http://www.ensembl.org/id/ENSRNOG00000012098
Prdm9	1	complement(57533577..57555048)	1.62068	-0.744198	-1.67504	0.004251	0.042747	1	http://www.ensembl.org/id/ENSRNOG00000021493
Casc4	3	113818872..113887495	6.71183	-0.744779	-1.67572	0.0001128	0.005608	1	http://www.ensembl.org/id/ENSRNOG00000016357
Dlg3	X	70596576..70648532	7.31555	-0.749569	-1.68129	9.384e-05	0.005184	1	http://www.ensembl.org/id/ENSRNOG00000002767
Arhgap39	7	complement(117788716..117880289)	6.15296	-0.750081	-1.68189	0.0005863	0.0139823	1	http://www.ensembl.org/id/ENSRNOG00000016566
Kif21b	13	52976507..53023103	1.99646	-0.753909	-1.68636	0.003065	0.0348638	1	http://www.ensembl.org/id/ENSRNOG00000008471
Exoc3l4	6	135866739..135880721	3.69656	-0.754461	-1.687	0.001636	0.024607	1	http://www.ensembl.org/id/ENSRNOG00000010111
Gprasp2	X	106360393..106363300	4.63899	-0.754648	-1.68722	4.324e-06	0.0009453	0.0954748	http://www.ensembl.org/id/ENSRNOG00000037658
RGD1561161	2	45168439..45241179	2.18592	-0.755201	-1.68787	0.001709	0.0251369	1	http://www.ensembl.org/id/ENSRNOG00000039582
Pag1	2	94266213..94277676	3.0257	-0.755657	-1.6884	0.002763	0.0328501	1	http://www.ensembl.org/id/ENSRNOG00000061328
AABR07007000.1	1	complement(276011416..276012351)	13.2579	-0.762381	-1.69629	0.002953	0.0341608	1	http://www.ensembl.org/id/ENSRNOG00000013993
Lonrf3	X	122938009..122973321	0.455589	-0.763636	-1.69776	0.005443	0.0494252	1	http://www.ensembl.org/id/ENSRNOG00000013092
Tmtc2	7	complement(47181981..47586137)	3.91284	-0.766213	-1.7008	7.839e-06	0.001396	0.173089	http://www.ensembl.org/id/ENSRNOG00000004585
Pak1	1	162768156..162883355	8.92507	-0.766732	-1.70141	0.0005237	0.0129776	1	http://www.ensembl.org/id/ENSRNOG00000029784
Plxnb1	8	117836701..117856689	4.48927	-0.768351	-1.70332	0.002408	0.0302717	1	http://www.ensembl.org/id/ENSRNOG00000029510
Set_2	19	58419961..58421504	33.618	-0.769196	-1.70432	0.004621	0.0448707	1	http://www.ensembl.org/id/ENSRNOG00000034241
Osr1	6	35314444..35321667	21.2033	-0.769273	-1.70441	0.0002684	0.009048	1	http://www.ensembl.org/id/ENSRNOG00000004210
Sertad4	13	complement(111574609..111581019)	15.5304	-0.771984	-1.70762	0.004385	0.0436641	1	http://www.ensembl.org/id/ENSRNOG00000060773
Galnt10	10	43067299..43210427	13.5275	-0.773643	-1.70958	0.0004181	0.0115376	1	http://www.ensembl.org/id/ENSRNOG00000002488
AABR07053166.1	3	complement(94832876..94833406)	203.705	-0.775477	-1.71176	0.0005669	0.013756	1	http://www.ensembl.org/id/ENSRNOG00000029262
Fzd3	15	complement(48601266..48670257)	1.95153	-0.777472	-1.71412	0.00385	0.0401605	1	http://www.ensembl.org/id/ENSRNOG00000047211
Ank3	20	20105047..20480623	2.62381	-0.778359	-1.71518	0.00314	0.0351936	1	http://www.ensembl.org/id/ENSRNOG00000053288
Foxp4	9	15068399..15125318	18.2784	-0.778438	-1.71527	0.00087	0.0174956	1	http://www.ensembl.org/id/ENSRNOG00000022804
Zswim5	5	135735825..135852575	1.66586	-0.780531	-1.71776	0.005467	0.0495109	1	http://www.ensembl.org/id/ENSRNOG00000018160
Rasgrp1	3	complement(108984029..109044420)	3.96953	-0.783588	-1.72141	0.0005352	0.0131605	1	http://www.ensembl.org/id/ENSRNOG00000005404
Cry1	7	24534615..24634097	2.52758	-0.785663	-1.72388	0.00364	0.038696	1	http://www.ensembl.org/id/ENSRNOG00000006622
Cox6b2	1	72661211..72662434	12.8914	-0.787618	-1.72622	0.0004555	0.0121334	1	http://www.ensembl.org/id/ENSRNOG00000038616
Mab21l1	2	145174876..145177265	4.1836	-0.787827	-1.72647	0.0003661	0.0107079	1	http://www.ensembl.org/id/ENSRNOG00000032941
Cand2	4	147686490..147714585	2.28945	-0.792718	-1.73234	5.234e-05	0.003845	1	http://www.ensembl.org/id/ENSRNOG00000010473
Pla1a	11	64882288..64919579	17.9596	-0.79296	-1.73263	4.887e-05	0.003806	1	http://www.ensembl.org/id/ENSRNOG00000057153
Fam115c	4	complement(72053434..72074683)	3.97698	-0.79309	-1.73278	0.0007368	0.0158888	1	http://www.ensembl.org/id/ENSRNOG00000050703
Dtnb	6	27975417..28177214	5.77554	-0.794006	-1.73388	0.003239	0.0358865	1	http://www.ensembl.org/id/ENSRNOG00000011914
Scml2	X	complement(35305236..35431164)	0.871382	-0.795911	-1.73617	0.002457	0.0305776	1	http://www.ensembl.org/id/ENSRNOG00000003726
Rims2	7	78092037..78594138	4.10255	-0.797685	-1.73831	0.0001263	0.005987	1	http://www.ensembl.org/id/ENSRNOG00000004201
Flt4	10	35078726..35121599	5.79924	-0.797946	-1.73862	0.0004484	0.0119867	1	http://www.ensembl.org/id/ENSRNOG00000002511
Rap1gap2	10	complement(61177936..61361250)	2.06434	-0.799337	-1.7403	1.975e-05	0.002271	0.436099	http://www.ensembl.org/id/ENSRNOG00000002652
Hmga1	20	7136007..7138980	39.0786	-0.801756	-1.74322	0.0004883	0.0126217	1	http://www.ensembl.org/id/ENSRNOG00000000488
Casp6	2	230186198..230198555	13.4983	-0.803216	-1.74499	0.0007013	0.015564	1	http://www.ensembl.org/id/ENSRNOG00000009508
LOC103690028	2	78407414..78421024	6.09363	-0.803966	-1.74589	0.0008034	0.0166563	1	http://www.ensembl.org/id/ENSRNOG00000059443
Gpsm2	2	complement(211480400..211527919)	7.52923	-0.807969	-1.75074	0.001051	0.0193451	1	http://www.ensembl.org/id/ENSRNOG00000012149
AABR07030603.1	10	complement(95434374..95434688)	21.0804	-0.808985	-1.75198	0.0007501	0.0160339	1	http://www.ensembl.org/id/ENSRNOG00000050188
Dnah11	6	complement(145785275..146099053)	0.215193	-0.810823	-1.75421	0.003437	0.0373844	1	http://www.ensembl.org/id/ENSRNOG00000005451
Znf48	1	198682230..198684398	6.21651	-0.812652	-1.75644	2.232e-06	0.0006421	0.0492953	http://www.ensembl.org/id/ENSRNOG00000017837
Mr1	13	complement(72771984..72789841)	3.97478	-0.813159	-1.75705	4.283e-05	0.003505	0.94578	http://www.ensembl.org/id/ENSRNOG00000003522
Nrbp2	7	complement(117145961..117151694)	21.2838	-0.814162	-1.75828	0.001367	0.0223466	1	http://www.ensembl.org/id/ENSRNOG00000029535
Klhl29	6	complement(29178858..29483460)	2.39645	-0.815468	-1.75987	0.003981	0.0411	1	http://www.ensembl.org/id/ENSRNOG00000005371
Abtb2	3	93495106..93647721	2.37366	-0.815638	-1.76008	0.001127	0.0200729	1	http://www.ensembl.org/id/ENSRNOG00000008510
Cdkl5	X	35599258..35771711	1.41034	-0.816127	-1.76067	0.0002129	0.008034	1	http://www.ensembl.org/id/ENSRNOG00000003742
Nsmf	3	2262253..2270995	33.2922	-0.817576	-1.76244	0.0003717	0.0107854	1	http://www.ensembl.org/id/ENSRNOG00000008810
Rgl3	8	complement(22979181..23000485)	2.52813	-0.818942	-1.76411	0.0002444	0.008592	1	http://www.ensembl.org/id/ENSRNOG00000013027
Cnr1	5	49311030..49333056	0.661322	-0.819295	-1.76454	0.003383	0.0369839	1	http://www.ensembl.org/id/ENSRNOG00000008223
Fnbp1l	2	complement(226688844..226779440)	14.7495	-0.820624	-1.76617	3.116e-05	0.002953	0.688142	http://www.ensembl.org/id/ENSRNOG00000013798
Dnah1	16	complement(7345978..7408265)	0.545356	-0.820749	-1.76632	0.0002926	0.009503	1	http://www.ensembl.org/id/ENSRNOG00000026914
Batf	6	109562587..109584545	5.61616	-0.822462	-1.76842	0.00554	0.0498293	1	http://www.ensembl.org/id/ENSRNOG00000008588
Rpp25	8	62283336..62284716	5.84663	-0.823005	-1.76909	0.002142	0.0285249	1	http://www.ensembl.org/id/ENSRNOG00000018812
Itga3	10	complement(82855613..82887497)	10.5197	-0.823955	-1.77025	0.001163	0.0203808	1	http://www.ensembl.org/id/ENSRNOG00000004276
Ptprn	9	complement(82446633..82461903)	1.34279	-0.824082	-1.77041	0.003474	0.0376031	1	http://www.ensembl.org/id/ENSRNOG00000019587
Sytl3	1	47231093..47287371	2.50105	-0.82585	-1.77258	0.002668	0.0321078	1	http://www.ensembl.org/id/ENSRNOG00000018321
Tnfrsf11a	13	25778317..25835957	14.5277	-0.827001	-1.77399	0.004394	0.0436641	1	http://www.ensembl.org/id/ENSRNOG00000015615
Tgif1	9	complement(119181083..119190698)	32.479	-0.827785	-1.77496	0.00063	0.0147056	1	http://www.ensembl.org/id/ENSRNOG00000015906
Sec14l3	14	84274550..84319449	1.95221	-0.82822	-1.77549	0.0004784	0.0124706	1	http://www.ensembl.org/id/ENSRNOG00000004555
Pgap1	9	complement(61066175..61134963)	2.2834	-0.828998	-1.77645	0.004746	0.0456431	1	http://www.ensembl.org/id/ENSRNOG00000013388
RGD1561149	5	complement(147403948..147412705)	12.6653	-0.829168	-1.77666	0.004011	0.041235	1	http://www.ensembl.org/id/ENSRNOG00000008113
Nsg2	10	complement(15867887..15928169)	5.22495	-0.83386	-1.78245	0.003892	0.0404449	1	http://www.ensembl.org/id/ENSRNOG00000020644
Tgif2	3	152909189..152924377	7.11541	-0.835938	-1.78502	0.0005931	0.0141135	1	http://www.ensembl.org/id/ENSRNOG00000042374
Tiam1	11	complement(29933163..30051103)	3.1698	-0.835971	-1.78506	2.106e-06	0.0006285	0.0465126	http://www.ensembl.org/id/ENSRNOG00000021569
Nav2	1	104576589..104941552	3.8531	-0.837238	-1.78663	0.002081	0.0281309	1	http://www.ensembl.org/id/ENSRNOG00000014530
Wbp11l1	4	complement(170772163..170810080)	8.43964	-0.838895	-1.78868	0.003094	0.035034	1	http://www.ensembl.org/id/ENSRNOG00000049593
Spata2L	19	complement(56032610..56037077)	2.95385	-0.839124	-1.78896	1.001e-05	0.001637	0.220996	http://www.ensembl.org/id/ENSRNOG00000016167
Samd10	3	complement(177091457..177095597)	3.38428	-0.84158	-1.79201	0.004016	0.0412656	1	http://www.ensembl.org/id/ENSRNOG00000036719
Tpbg	8	93491761..93495130	16.1349	-0.84282	-1.79355	8.661e-05	0.004993	1	http://www.ensembl.org/id/ENSRNOG00000010694
Kcnip4	14	66598259..66749178	2.61977	-0.844319	-1.79542	0.0004984	0.0127384	1	http://www.ensembl.org/id/ENSRNOG00000032350
Ttc12	8	complement(53770681..53816447)	2.23793	-0.846551	-1.7982	0.00188	0.0264422	1	http://www.ensembl.org/id/ENSRNOG00000008595
Arhgef26	2	27107318..27236672	2.34199	-0.846849	-1.79857	0.004666	0.0451311	1	http://www.ensembl.org/id/ENSRNOG00000014549
Dph6	3	complement(106009356..106136615)	2.94792	-0.852264	-1.80533	0.0009124	0.0179243	1	http://www.ensembl.org/id/ENSRNOG00000037356
Acta2	1	complement(252537615..252550394)	567.526	-0.85242	-1.80553	0.0002385	0.008509	1	http://www.ensembl.org/id/ENSRNOG00000058039
Npas2	9	45901741..46081880	13.7491	-0.85285	-1.80607	3.441e-05	0.003164	0.759728	http://www.ensembl.org/id/ENSRNOG00000013408
AC126572.3	12	13323547..13328510	1.74319	-0.854724	-1.80841	0.0009556	0.0182535	1	http://www.ensembl.org/id/ENSRNOG00000030579
Zbtb12	20	4572100..4574956	4.45687	-0.856541	-1.81069	3.525e-05	0.003165	0.77827	http://www.ensembl.org/id/ENSRNOG00000000418
Magi2	4	complement(10995234..11610518)	1.43453	-0.859067	-1.81386	0.001333	0.0221234	1	http://www.ensembl.org/id/ENSRNOG00000013962
Cpne7	19	55929609..55946250	3.56708	-0.861315	-1.81669	0.002133	0.028463	1	http://www.ensembl.org/id/ENSRNOG00000015397
Tet1	20	27366213..27437427	0.884241	-0.861936	-1.81748	4.033e-05	0.003399	0.890505	http://www.ensembl.org/id/ENSRNOG00000000277
Lamc2	13	complement(70566643..70626252)	5.82658	-0.86293	-1.81873	0.003069	0.034892	1	http://www.ensembl.org/id/ENSRNOG00000002667
LOC100909441	2	199199845..199203637	79.5422	-0.868134	-1.8253	0.004486	0.0441639	1	http://www.ensembl.org/id/ENSRNOG00000015544
Fbn2	18	complement(53068495..53181503)	3.69362	-0.869634	-1.8272	0.003812	0.0398205	1	http://www.ensembl.org/id/ENSRNOG00000043219
Gria3	X	127562660..127829753	1.79027	-0.87049	-1.82828	0.0001793	0.007319	1	http://www.ensembl.org/id/ENSRNOG00000007682
Arntl	1	178039063..178137465	11.1732	-0.871687	-1.8298	0.0001472	0.006548	1	http://www.ensembl.org/id/ENSRNOG00000014448
Tgm1	15	complement(34378148..34392066)	2.18289	-0.876748	-1.83623	0.003405	0.0371454	1	http://www.ensembl.org/id/ENSRNOG00000020136
Sptbn4	1	complement(84168495..84254645)	1.94559	-0.877706	-1.83745	0.001438	0.0230518	1	http://www.ensembl.org/id/ENSRNOG00000055371
Vps37d	12	24651314..24656793	1.60142	-0.877806	-1.83758	0.00444	0.0438979	1	http://www.ensembl.org/id/ENSRNOG00000048699
Zscan2	1	142679345..142695475	1.51646	-0.878884	-1.83895	5.138e-05	0.00382	1	http://www.ensembl.org/id/ENSRNOG00000022164
Alx3	2	210381829..210386928	0.955806	-0.879253	-1.83942	0.005136	0.0474549	1	http://www.ensembl.org/id/ENSRNOG00000018290
Aldh5a1	17	42133076..42159413	4.68037	-0.88267	-1.84378	0.001656	0.024709	1	http://www.ensembl.org/id/ENSRNOG00000023538
Rab11fip1	16	69046514..69079332	4.17234	-0.883849	-1.84529	0.003116	0.0350854	1	http://www.ensembl.org/id/ENSRNOG00000058940
Tmem200c	9	117044533..117050371	3.60214	-0.884282	-1.84585	0.002978	0.0342809	1	http://www.ensembl.org/id/ENSRNOG00000049880
Fhdc1	2	complement(183450619..183487820)	8.0097	-0.88934	-1.85233	0.0001581	0.00683	1	http://www.ensembl.org/id/ENSRNOG00000024594
Tgfa	4	117962319..118046344	1.7755	-0.894825	-1.85938	0.00113	0.020095	1	http://www.ensembl.org/id/ENSRNOG00000016182
Auts2	12	28212333..28251816	3.14199	-0.895389	-1.86011	0.0002332	0.008447	1	http://www.ensembl.org/id/ENSRNOG00000000885
Tpm2	5	complement(59016622..59025631)	158.354	-0.90058	-1.86682	0.001537	0.0238965	1	http://www.ensembl.org/id/ENSRNOG00000016731
Car11	1	101682172..101687293	12.4008	-0.903629	-1.87077	8.611e-05	0.004993	1	http://www.ensembl.org/id/ENSRNOG00000021017
Mpzl2	8	49342067..49353080	24.6994	-0.905397	-1.87306	0.0002303	0.008415	1	http://www.ensembl.org/id/ENSRNOG00000016085
Ap1s3	9	complement(85387065..85445939)	3.23627	-0.907526	-1.87583	0.002306	0.0295465	1	http://www.ensembl.org/id/ENSRNOG00000049873
Arap2	14	48726045..48922983	2.53491	-0.910806	-1.8801	0.0005982	0.0141867	1	http://www.ensembl.org/id/ENSRNOG00000056826
Pcdhb7	18	30424814..30427297	1.72459	-0.913965	-1.88422	0.001807	0.0258187	1	http://www.ensembl.org/id/ENSRNOG00000046264
Zfp57	20	complement(2014170..2020537)	2.96654	-0.917983	-1.88947	0.0007802	0.0162989	1	http://www.ensembl.org/id/ENSRNOG00000022730
Prrt2	1	complement(198451324..198454914)	1.90129	-0.918432	-1.89006	0.001713	0.0251431	1	http://www.ensembl.org/id/ENSRNOG00000029366
Ncald	7	complement(76199306..76488216)	7.53932	-0.918596	-1.89027	0.0002752	0.009178	1	http://www.ensembl.org/id/ENSRNOG00000042978
Ttll3	4	145342193..145365496	0.740228	-0.920605	-1.89291	0.004485	0.0441639	1	http://www.ensembl.org/id/ENSRNOG00000009032
Baiap2l1	12	12227010..12321172	8.3217	-0.920668	-1.89299	0.004254	0.0427549	1	http://www.ensembl.org/id/ENSRNOG00000001007
Synj2	1	46835971..46932529	8.06384	-0.921708	-1.89436	6.692e-07	0.0002956	0.0147777	http://www.ensembl.org/id/ENSRNOG00000017114
Proser2	17	76079720..76137697	2.40532	-0.922024	-1.89477	0.003297	0.0363618	1	http://www.ensembl.org/id/ENSRNOG00000045553
Cldn23	16	59988603..59990326	1.7452	-0.923762	-1.89706	0.002437	0.0304264	1	http://www.ensembl.org/id/ENSRNOG00000011424
Col27a1	5	79055521..79170765	8.89142	-0.924098	-1.8975	2.364e-07	0.0001478	0.00522	http://www.ensembl.org/id/ENSRNOG00000007657
Zfp37	5	complement(77941148..77945016)	3.65243	-0.92442	-1.89792	0.004483	0.0441639	1	http://www.ensembl.org/id/ENSRNOG00000051078
Alx4	3	82548959..82585531	9.31675	-0.924843	-1.89848	0.001336	0.0221249	1	http://www.ensembl.org/id/ENSRNOG00000000008
Adra1a	15	43298794..43392451	3.0954	-0.925219	-1.89897	0.0006973	0.0155219	1	http://www.ensembl.org/id/ENSRNOG00000009522
AABR07048992.1	5	complement(99031013..99033107)	134.963	-0.927253	-1.90165	0.001528	0.0238701	1	http://www.ensembl.org/id/ENSRNOG00000032585
Rexo5	1	189549960..189622094	1.94443	-0.928144	-1.90283	0.0006526	0.0149574	1	http://www.ensembl.org/id/ENSRNOG00000014513
Nsg1	14	77380262..77401996	3.43751	-0.930875	-1.90643	0.0007157	0.0157201	1	http://www.ensembl.org/id/ENSRNOG00000005700
Fam184a	20	complement(34936050..35054881)	2.23725	-0.93638	-1.91372	0.002004	0.027566	1	http://www.ensembl.org/id/ENSRNOG00000026407
Arhgap44	10	complement(51502894..51669297)	1.7734	-0.940842	-1.91965	0.0003677	0.0107254	1	http://www.ensembl.org/id/ENSRNOG00000003603
Il1rl2	9	47047832..47095831	0.659952	-0.944245	-1.92418	0.002844	0.033592	1	http://www.ensembl.org/id/ENSRNOG00000014683
Cxxc4	2	239415046..239439568	1.2899	-0.944395	-1.92438	0.002841	0.033592	1	http://www.ensembl.org/id/ENSRNOG00000045764
LOC100362149	3	22964230..22964732	345.091	-0.946076	-1.92663	6.562e-06	0.001253	0.144902	http://www.ensembl.org/id/ENSRNOG00000029627
Chst1	3	81498022..81512807	23.1543	-0.948323	-1.92963	0.001089	0.0197558	1	http://www.ensembl.org/id/ENSRNOG00000007989
Slc25a43	X	123350346..123384846	2.82638	-0.94858	-1.92997	0.002604	0.0316764	1	http://www.ensembl.org/id/ENSRNOG00000012756
Runx2	9	18564927..18773092	3.39576	-0.953289	-1.93628	3.578e-05	0.003165	0.789977	http://www.ensembl.org/id/ENSRNOG00000020193
Ces1a	19	15339152..15366079	7.43142	-0.959002	-1.94397	0.002266	0.0292203	1	http://www.ensembl.org/id/ENSRNOG00000039725
Mbnl3	X	complement(138384912..138435391)	1.89502	-0.959116	-1.94412	0.005062	0.0471276	1	http://www.ensembl.org/id/ENSRNOG00000002487
Crabp2	2	187322416..187326789	18.3026	-0.960655	-1.94619	0.0004698	0.0123534	1	http://www.ensembl.org/id/ENSRNOG00000022101
Pls1	8	complement(103557364..103608913)	0.978347	-0.961288	-1.94705	0.0008637	0.0174642	1	http://www.ensembl.org/id/ENSRNOG00000009945
Mboat2	6	44009872..44131387	2.39686	-0.962191	-1.94827	0.00265	0.0320314	1	http://www.ensembl.org/id/ENSRNOG00000061050
Kctd1	18	complement(6374778..6474990)	6.18035	-0.962974	-1.94932	3.466e-05	0.003164	0.765401	http://www.ensembl.org/id/ENSRNOG00000016467
Slitrk2	X	151103576..151107016	0.60981	-0.964016	-1.95073	0.004517	0.0442789	1	http://www.ensembl.org/id/ENSRNOG00000011562
Efna4	2	complement(188655912..188660179)	5.55429	-0.970828	-1.95996	0.002551	0.0312516	1	http://www.ensembl.org/id/ENSRNOG00000020588
Hmgb2l1	11	complement(49708407..49709039)	77.0793	-0.971884	-1.9614	0.00378	0.0396653	1	http://www.ensembl.org/id/ENSRNOG00000033321
Pdk4	4	complement(30546664..30556814)	27.5553	-0.975356	-1.96613	0.002428	0.030374	1	http://www.ensembl.org/id/ENSRNOG00000009565
Slc25a27	9	19880473..19907458	1.71266	-0.978295	-1.97014	0.0005149	0.0129176	1	http://www.ensembl.org/id/ENSRNOG00000010592
Bend5	5	131257127..131312335	3.61719	-0.978978	-1.97107	0.001077	0.0196597	1	http://www.ensembl.org/id/ENSRNOG00000008025
Zfp827	19	complement(32401661..32528965)	4.14316	-0.979618	-1.97194	0.0006119	0.0144194	1	http://www.ensembl.org/id/ENSRNOG00000011697
Fgfr2	1	complement(200590953..200696928)	24.0616	-0.982084	-1.97532	0.000879	0.0175807	1	http://www.ensembl.org/id/ENSRNOG00000016374
Acrbp	4	157563990..157568023	8.0129	-0.982622	-1.97605	0.003495	0.0377467	1	http://www.ensembl.org/id/ENSRNOG00000017399
Tuba4a	9	complement(82415605..82419288)	15.9947	-0.983163	-1.9768	0.001942	0.0270226	1	http://www.ensembl.org/id/ENSRNOG00000003597
Ano1	1	complement(217754336..217902473)	37.1234	-0.983752	-1.9776	0.004387	0.0436641	1	http://www.ensembl.org/id/ENSRNOG00000020865
Kif5c	3	35014538..35257407	0.280698	-0.986019	-1.98071	0.001013	0.0188544	1	http://www.ensembl.org/id/ENSRNOG00000004680
Cdkn1c	1	complement(216661080..216663721)	27.3936	-0.986047	-1.98075	0.0009071	0.0178669	1	http://www.ensembl.org/id/ENSRNOG00000059500
Epha1	4	complement(71749242..71763679)	3.92877	-0.987244	-1.98239	0.0007609	0.016141	1	http://www.ensembl.org/id/ENSRNOG00000017525
AABR07002071.1	1	65851060..65857872	1.20578	-0.988441	-1.98404	0.00153	0.0238701	1	http://www.ensembl.org/id/ENSRNOG00000026861
Ppargc1a	14	63095720..63187009	0.517535	-0.988488	-1.9841	0.002195	0.0286389	1	http://www.ensembl.org/id/ENSRNOG00000004473
Acacb	12	complement(48127149..48238887)	10.1994	-0.990578	-1.98698	0.000902	0.0177993	1	http://www.ensembl.org/id/ENSRNOG00000000658
Fam83h	7	complement(117062692..117070936)	7.11409	-0.995851	-1.99426	0.003172	0.0353821	1	http://www.ensembl.org/id/ENSRNOG00000030264
Pard6g	18	76559811..76628041	13.5827	-0.996282	-1.99485	0.0004613	0.0121997	1	http://www.ensembl.org/id/ENSRNOG00000055157
F5	13	82479998..82535534	3.43773	-0.997154	-1.99606	0.001291	0.0216133	1	http://www.ensembl.org/id/ENSRNOG00000057855
Ikzf2	9	complement(76621230..76768806)	1.38239	-0.997939	-1.99715	0.0003375	0.0102503	1	http://www.ensembl.org/id/ENSRNOG00000027430
Arhgef5	4	72718458..72735007	7.4273	-1.00313	-2.00435	0.001283	0.021534	1	http://www.ensembl.org/id/ENSRNOG00000005506
Eps8l2	1	214328071..214353461	10.8198	-1.00421	-2.00585	0.004407	0.0437735	1	http://www.ensembl.org/id/ENSRNOG00000018336
Begain	6	complement(132936970..132972511)	4.66374	-1.00486	-2.00675	0.0001942	0.007623	1	http://www.ensembl.org/id/ENSRNOG00000004650
Sec14l2	14	complement(84335597..84355528)	9.10796	-1.00742	-2.01031	0.0007661	0.0161884	1	http://www.ensembl.org/id/ENSRNOG00000004672
Nfkbid	1	88885937..88892615	1.26569	-1.00745	-2.01035	0.004541	0.0443537	1	http://www.ensembl.org/id/ENSRNOG00000025111
Irf6	13	111870121..111889328	20.1242	-1.01086	-2.01511	0.002888	0.0338711	1	http://www.ensembl.org/id/ENSRNOG00000005082
Runx1	11	complement(32769165..33003021)	13.8421	-1.01148	-2.01598	0.0007057	0.015625	1	http://www.ensembl.org/id/ENSRNOG00000001704
Msi1	12	complement(46895447..46920952)	4.74852	-1.01164	-2.01621	5.882e-05	0.004082	1	http://www.ensembl.org/id/ENSRNOG00000001156
Pde1c	4	complement(86359820..86630543)	0.856235	-1.01216	-2.01693	0.00132	0.0219504	1	http://www.ensembl.org/id/ENSRNOG00000012337
LOC103690166	8	complement(23235594..23292682)	1.77529	-1.01228	-2.01709	0.002166	0.0285673	1	http://www.ensembl.org/id/ENSRNOG00000055496
Ret	4	complement(150202058..150244372)	3.22298	-1.01262	-2.01757	0.001229	0.0209804	1	http://www.ensembl.org/id/ENSRNOG00000014751
Ppp1r14c	1	39811314..39923057	1.04418	-1.01278	-2.0178	0.003556	0.0381003	1	http://www.ensembl.org/id/ENSRNOG00000016368
Fibin	3	complement(101545208..101547478)	4.80269	-1.01331	-2.01853	0.0003168	0.009866	1	http://www.ensembl.org/id/ENSRNOG00000004699
Rasal1	12	complement(41416218..41448668)	3.99229	-1.01356	-2.01888	0.001567	0.0241921	1	http://www.ensembl.org/id/ENSRNOG00000001374
Slc1a1	1	246954980..247037056	2.34381	-1.01381	-2.01924	0.002734	0.0326512	1	http://www.ensembl.org/id/ENSRNOG00000014816
Ier3	20	complement(3438798..3440769)	33.5257	-1.01428	-2.0199	0.00153	0.0238701	1	http://www.ensembl.org/id/ENSRNOG00000000827
Cx3cl1	19	complement(10644244..10653800)	23.0047	-1.0155	-2.02161	0.001366	0.0223466	1	http://www.ensembl.org/id/ENSRNOG00000016326
AABR07051376.1	3	7035169..7038421	3.07199	-1.03029	-2.04243	0.0004425	0.0118727	1	http://www.ensembl.org/id/ENSRNOG00000027193
Tnik	2	113984646..114384894	2.46679	-1.03362	-2.04716	0.00403	0.0413311	1	http://www.ensembl.org/id/ENSRNOG00000012422
Fam131b	4	complement(71703873..71713063)	2.77034	-1.03489	-2.04896	0.00493	0.0467452	1	http://www.ensembl.org/id/ENSRNOG00000017149
Ppp1r13l	1	80279706..80290408	9.29437	-1.04087	-2.05746	0.001443	0.0230621	1	http://www.ensembl.org/id/ENSRNOG00000025350
Cebpd	11	89008008..89009146	76.021	-1.0412	-2.05794	0.0001488	0.006573	1	http://www.ensembl.org/id/ENSRNOG00000050869
AABR07034639.1	11	complement(82366074..82366505)	485.866	-1.04131	-2.05809	1.339e-05	0.001867	0.295658	http://www.ensembl.org/id/ENSRNOG00000031273
Cdh24	15	complement(33278713..33285779)	1.20291	-1.04325	-2.06086	0.002151	0.0285271	1	http://www.ensembl.org/id/ENSRNOG00000013503
Prr36	12	2579887..2585233	1.65802	-1.04509	-2.06349	0.003651	0.0387577	1	http://www.ensembl.org/id/ENSRNOG00000028892
Mdfi	9	15166118..15184468	6.34675	-1.04631	-2.06524	0.003367	0.0368628	1	http://www.ensembl.org/id/ENSRNOG00000014987
Dnajc6	5	120340646..120492487	1.14133	-1.04687	-2.06604	0.005536	0.0498133	1	http://www.ensembl.org/id/ENSRNOG00000052887
Arnt2	1	complement(146399217..146556171)	0.472891	-1.04878	-2.06878	0.0002243	0.008298	1	http://www.ensembl.org/id/ENSRNOG00000013017
St14	8	complement(32240133..32280869)	20.0141	-1.05065	-2.07146	0.002194	0.0286389	1	http://www.ensembl.org/id/ENSRNOG00000005903
Col7a1	8	117694605..117726844	8.95186	-1.05122	-2.07228	0.00321	0.0356377	1	http://www.ensembl.org/id/ENSRNOG00000020579
Nxph3	10	complement(83328410..83332851)	12.5015	-1.05348	-2.07553	0.0001486	0.006573	1	http://www.ensembl.org/id/ENSRNOG00000005185
RGD1561662	9	complement(15546823..15582556)	3.68699	-1.05535	-2.07823	0.004382	0.0436641	1	http://www.ensembl.org/id/ENSRNOG00000015297
Nrg2	18	complement(28835417..29015552)	0.815559	-1.05561	-2.07859	0.0005249	0.0129934	1	http://www.ensembl.org/id/ENSRNOG00000019093
Sox8	10	complement(14932348..14937336)	1.04442	-1.05581	-2.07888	0.002438	0.0304264	1	http://www.ensembl.org/id/ENSRNOG00000018841
Tbx3	12	complement(42480560..42492526)	10.7565	-1.06005	-2.08501	0.0002297	0.008412	1	http://www.ensembl.org/id/ENSRNOG00000008706
Cpm	7	60654350..60714620	7.43319	-1.06019	-2.08521	0.001941	0.0270221	1	http://www.ensembl.org/id/ENSRNOG00000034134
Tead2	1	101213788..101230477	10.6364	-1.06333	-2.08976	0.002839	0.0335895	1	http://www.ensembl.org/id/ENSRNOG00000020695
Popdc2	11	complement(64936692..64952687)	4.29333	-1.06656	-2.09444	0.0012	0.0206916	1	http://www.ensembl.org/id/ENSRNOG00000058752
LOC108348108	20	complement(4877324..4879779)	11.2842	-1.06712	-2.09524	0.001746	0.0253167	1	http://www.ensembl.org/id/ENSRNOG00000050647
Kit	14	complement(35072108..35149610)	47.2496	-1.07023	-2.09977	0.004039	0.0413716	1	http://www.ensembl.org/id/ENSRNOG00000002227
Fam83c	3	complement(151365811..151371501)	0.521114	-1.0707	-2.10045	0.003705	0.0391368	1	http://www.ensembl.org/id/ENSRNOG00000046772
Ttc22	5	126226291..126244538	0.556626	-1.07107	-2.10098	0.005126	0.0474457	1	http://www.ensembl.org/id/ENSRNOG00000007189
Fam110c	6	49968473..49974728	0.840552	-1.07122	-2.10121	0.0033	0.0363638	1	http://www.ensembl.org/id/ENSRNOG00000005660
Sdc1	6	33885495..33908016	53.6281	-1.07269	-2.10335	0.0005856	0.0139823	1	http://www.ensembl.org/id/ENSRNOG00000059947
Shc4	3	complement(117897738..117990289)	4.02856	-1.07541	-2.10733	0.003632	0.0386494	1	http://www.ensembl.org/id/ENSRNOG00000037134
Ramp3	14	86922223..86939719	11.218	-1.07986	-2.11382	0.00233	0.0297409	1	http://www.ensembl.org/id/ENSRNOG00000053766
Rgs20	5	14415606..14494756	1.70396	-1.08025	-2.11441	0.003095	0.035034	1	http://www.ensembl.org/id/ENSRNOG00000008100
Egr1	18	27657628..27661429	83.4624	-1.08041	-2.11463	0.002386	0.0301266	1	http://www.ensembl.org/id/ENSRNOG00000019422
Tmem150c	14	11095163..11166428	11.0662	-1.08058	-2.11489	0.005321	0.0485521	1	http://www.ensembl.org/id/ENSRNOG00000002258
Nexmif	X	complement(74945082..74968405)	1.65976	-1.08067	-2.11502	0.001402	0.0226813	1	http://www.ensembl.org/id/ENSRNOG00000021589
Sostdc1	6	55812747..55817066	4.25504	-1.08253	-2.11775	0.0007441	0.0159717	1	http://www.ensembl.org/id/ENSRNOG00000005770
Reep2	18	27632786..27641591	1.09572	-1.08301	-2.11844	0.000201	0.007734	1	http://www.ensembl.org/id/ENSRNOG00000049629
Cbarp	7	12433933..12441048	4.97658	-1.08484	-2.12114	0.0001683	0.00702	1	http://www.ensembl.org/id/ENSRNOG00000024349
Aloxe3	10	55712043..55735911	0.522966	-1.09189	-2.13153	0.001657	0.024709	1	http://www.ensembl.org/id/ENSRNOG00000007454
Lamb3	13	112031594..112073186	6.00577	-1.09353	-2.13396	0.002999	0.0344135	1	http://www.ensembl.org/id/ENSRNOG00000006025
Zfp786	4	complement(77495663..77510202)	1.06198	-1.09367	-2.13417	0.0002265	0.008349	1	http://www.ensembl.org/id/ENSRNOG00000006925
Pitpnm3	10	complement(58618645..58693754)	3.61344	-1.09518	-2.13639	6.79e-05	0.004446	1	http://www.ensembl.org/id/ENSRNOG00000008323
Ror1	5	119097715..119241733	5.36813	-1.09526	-2.13652	0.0001847	0.007468	1	http://www.ensembl.org/id/ENSRNOG00000029449
Itgb8	6	complement(147094097..147172813)	2.04445	-1.09994	-2.14346	0.001687	0.0249714	1	http://www.ensembl.org/id/ENSRNOG00000006569
Wnk4	10	89181165..89198213	3.10562	-1.1007	-2.14459	0.001469	0.0232763	1	http://www.ensembl.org/id/ENSRNOG00000020441
Fam181b	1	157920786..157922274	1.65828	-1.10396	-2.14943	0.001028	0.0190315	1	http://www.ensembl.org/id/ENSRNOG00000010763
Camk4	18	25749098..25965957	2.5752	-1.10776	-2.15511	0.005201	0.0478128	1	http://www.ensembl.org/id/ENSRNOG00000020478
Rasgef1c	10	35392762..35459267	2.17562	-1.1088	-2.15665	0.004469	0.0440917	1	http://www.ensembl.org/id/ENSRNOG00000003005
Stk26	X	138046494..138096669	3.24985	-1.1123	-2.16191	0.001459	0.0232252	1	http://www.ensembl.org/id/ENSRNOG00000007879
Tmem35a	X	105134498..105145345	1.70348	-1.11297	-2.16291	0.004519	0.0442789	1	http://www.ensembl.org/id/ENSRNOG00000001506
Ccdc136	4	56674832..56704549	2.04584	-1.11362	-2.16388	0.0008273	0.0169794	1	http://www.ensembl.org/id/ENSRNOG00000007100
Mmp16	5	31568419..31810484	1.74282	-1.11807	-2.17056	0.005519	0.0497988	1	http://www.ensembl.org/id/ENSRNOG00000005708
Panx2	7	130042947..130053032	3.39574	-1.12079	-2.17466	0.002373	0.0300504	1	http://www.ensembl.org/id/ENSRNOG00000055530
AABR07035218.1	12	7081895..7094002	18.913	-1.12109	-2.17512	0.005025	0.0470005	1	http://www.ensembl.org/id/ENSRNOG00000029813
Miga1	2	complement(257493875..257546799)	1.29773	-1.12133	-2.17547	0.002639	0.031926	1	http://www.ensembl.org/id/ENSRNOG00000056332
Magix	X	15669191..15676050	1.89367	-1.12318	-2.17826	0.004539	0.0443537	1	http://www.ensembl.org/id/ENSRNOG00000010092
Myh14	1	complement(100608966..100671074)	7.95887	-1.12671	-2.1836	0.003841	0.0400863	1	http://www.ensembl.org/id/ENSRNOG00000020014
Ipcef1	1	complement(43567842..43638161)	0.931466	-1.12818	-2.18582	0.005006	0.0469212	1	http://www.ensembl.org/id/ENSRNOG00000018163
Duox2	3	complement(114218193..114235933)	0.589574	-1.13003	-2.18863	0.001843	0.0261693	1	http://www.ensembl.org/id/ENSRNOG00000017395
Alpl	5	complement(156086497..156141537)	11.3191	-1.13277	-2.1928	0.002145	0.0285271	1	http://www.ensembl.org/id/ENSRNOG00000013954
Cdh17	5	25391115..25443718	0.442689	-1.13808	-2.20087	0.001973	0.0273321	1	http://www.ensembl.org/id/ENSRNOG00000015562
Casz1	5	165724027..165774616	4.9996	-1.13832	-2.20124	0.0001906	0.007556	1	http://www.ensembl.org/id/ENSRNOG00000013474
Ptprz1	4	49941304..50140762	1.05219	-1.13978	-2.20348	0.004412	0.0437836	1	http://www.ensembl.org/id/ENSRNOG00000006030
Adgrg3	19	complement(10392004..10421010)	1.19961	-1.14082	-2.20507	0.0003929	0.011137	1	http://www.ensembl.org/id/ENSRNOG00000014896
Plekhg6	4	complement(157878182..157894448)	2.81336	-1.14162	-2.20628	0.0001779	0.007314	1	http://www.ensembl.org/id/ENSRNOG00000019528
Nos1	12	complement(44213943..44520341)	2.64392	-1.14304	-2.20845	0.001247	0.0211597	1	http://www.ensembl.org/id/ENSRNOG00000001130
Ezr	1	complement(47287874..47331412)	64.4185	-1.14377	-2.20958	0.002327	0.0297339	1	http://www.ensembl.org/id/ENSRNOG00000018524
Faxc	5	36076565..36135884	0.621715	-1.14421	-2.21025	0.002667	0.0321078	1	http://www.ensembl.org/id/ENSRNOG00000010106
Mfap3l	16	complement(32738265..32753278)	6.77257	-1.14675	-2.21414	0.0002189	0.008164	1	http://www.ensembl.org/id/ENSRNOG00000011775
Tnc	5	complement(79789671..79874671)	10.6801	-1.15045	-2.21983	0.002507	0.0309681	1	http://www.ensembl.org/id/ENSRNOG00000058645
Trps1	7	complement(90090828..90318221)	14.5919	-1.15107	-2.22079	0.0005164	0.0129287	1	http://www.ensembl.org/id/ENSRNOG00000024998
Pcsk1	2	complement(91450162..91497091)	0.745048	-1.154	-2.22531	0.002193	0.0286389	1	http://www.ensembl.org/id/ENSRNOG00000011107
Prag1	16	complement(59666775..59721227)	14.6825	-1.15646	-2.2291	0.0003142	0.009826	1	http://www.ensembl.org/id/ENSRNOG00000011407
Qrich2	10	complement(105399814..105412627)	0.95486	-1.1594	-2.23365	0.001576	0.024202	1	http://www.ensembl.org/id/ENSRNOG00000025254
Prlr	2	60131776..60325692	13.5141	-1.16312	-2.23942	0.004992	0.0469212	1	http://www.ensembl.org/id/ENSRNOG00000057557
Cited1	X	complement(72128994..72133692)	79.3657	-1.16418	-2.24106	0.004132	0.0420221	1	http://www.ensembl.org/id/ENSRNOG00000003189
Fhod3	18	16650806..17332210	2.96164	-1.16531	-2.24281	0.003447	0.0374373	1	http://www.ensembl.org/id/ENSRNOG00000027230
Foxc2	19	53044379..53047081	0.855927	-1.16531	-2.24282	0.0005746	0.0138358	1	http://www.ensembl.org/id/ENSRNOG00000047446
Ccdc106	1	complement(72331491..72335855)	3.27541	-1.1655	-2.24311	0.0003659	0.0107079	1	http://www.ensembl.org/id/ENSRNOG00000015997
LOC100912481	4	24612205..24640686	38.9788	-1.16666	-2.24491	2.749e-05	0.002734	0.6069	http://www.ensembl.org/id/ENSRNOG00000046950
Epn3	10	complement(82220762..82229140)	3.11475	-1.16713	-2.24565	0.004379	0.0436641	1	http://www.ensembl.org/id/ENSRNOG00000003284
Cabcoco1	20	21316826..21426034	8.63374	-1.16992	-2.24999	0.001335	0.0221249	1	http://www.ensembl.org/id/ENSRNOG00000000634
Adamts19	18	53915807..54099120	2.68961	-1.17496	-2.25787	0.0002435	0.008588	1	http://www.ensembl.org/id/ENSRNOG00000019577
Marveld2	2	complement(30612106..30634243)	2.74641	-1.17905	-2.26428	0.003999	0.0411505	1	http://www.ensembl.org/id/ENSRNOG00000052167
Rps10	20	complement(7215774..7219548)	210.508	-1.18072	-2.26691	8.498e-05	0.00497	1	http://www.ensembl.org/id/ENSRNOG00000000490
Igsf9	13	complement(90815562..90832469)	3.89363	-1.18346	-2.27121	5.006e-05	0.003811	1	http://www.ensembl.org/id/ENSRNOG00000008054
Cbs	20	complement(10361988..10386751)	4.65273	-1.18371	-2.27161	9.232e-05	0.005148	1	http://www.ensembl.org/id/ENSRNOG00000029528
Prox1	13	108382399..108443294	1.83445	-1.18541	-2.27428	0.005029	0.0470107	1	http://www.ensembl.org/id/ENSRNOG00000003694
Elovl4	8	complement(91310630..91338843)	0.995481	-1.18635	-2.27575	0.0009904	0.0185881	1	http://www.ensembl.org/id/ENSRNOG00000009773
Cela3b	5	complement(155763877..155772040)	1.55614	-1.19029	-2.28198	0.005083	0.0472134	1	http://www.ensembl.org/id/ENSRNOG00000021619
Ptpn3	5	complement(74248996..74368186)	3.67762	-1.19121	-2.28344	0.0007978	0.016587	1	http://www.ensembl.org/id/ENSRNOG00000011425
Sema4g	1	264741911..264753397	3.63171	-1.1946	-2.28882	0.002204	0.0287108	1	http://www.ensembl.org/id/ENSRNOG00000014650
Xk	X	14498119..14534473	1.6163	-1.1972	-2.29294	0.0001073	0.005455	1	http://www.ensembl.org/id/ENSRNOG00000003749
RGD1561648	7	63747577..63860620	0.934625	-1.19778	-2.29386	0.0001387	0.006316	1	http://www.ensembl.org/id/ENSRNOG00000023824
Syn2	4	147037179..147195096	1.02792	-1.20248	-2.30135	0.001747	0.0253167	1	http://www.ensembl.org/id/ENSRNOG00000008157
Fam19a5	7	128500011..128728928	5.25589	-1.20288	-2.30199	0.005101	0.0473073	1	http://www.ensembl.org/id/ENSRNOG00000049349
Dlk2	9	complement(17061190..17065600)	3.02013	-1.20618	-2.30727	0.002633	0.0318929	1	http://www.ensembl.org/id/ENSRNOG00000018949
Rpl38_1	3	164002482..164002694	65.6046	-1.20763	-2.30958	2.046e-06	0.0006276	0.0451864	http://www.ensembl.org/id/ENSRNOG00000048701
Rhov	3	complement(111078619..111087347)	6.75374	-1.21	-2.31337	0.002388	0.0301266	1	http://www.ensembl.org/id/ENSRNOG00000013380
Ak4	5	120250616..120305897	1.30608	-1.21856	-2.32714	0.002869	0.0337451	1	http://www.ensembl.org/id/ENSRNOG00000045738
Upk1b	11	64522130..64553228	3.70546	-1.21894	-2.32776	0.003137	0.0351936	1	http://www.ensembl.org/id/ENSRNOG00000027380
Il18	8	54993859..55016299	32.433	-1.21978	-2.32911	0.0006059	0.0143366	1	http://www.ensembl.org/id/ENSRNOG00000009848
Egr3	15	51756736..51760722	3.32796	-1.22115	-2.33133	0.001243	0.0211179	1	http://www.ensembl.org/id/ENSRNOG00000017828
RGD1309350	1	213577122..213580542	10.4973	-1.22154	-2.33196	0.00244	0.0304417	1	http://www.ensembl.org/id/ENSRNOG00000048275
Dgki	4	complement(64374342..64831473)	0.613025	-1.22512	-2.33775	0.0009842	0.0185704	1	http://www.ensembl.org/id/ENSRNOG00000026705
Cnn1	8	23113048..23121761	84.3899	-1.22541	-2.33822	0.004708	0.0453638	1	http://www.ensembl.org/id/ENSRNOG00000027736
Sfn	5	complement(151823887..151824633)	18.5472	-1.22712	-2.34099	0.0009426	0.0181627	1	http://www.ensembl.org/id/ENSRNOG00000033153
Rorc	2	195617021..195637630	5.13571	-1.22931	-2.34455	0.001711	0.0251369	1	http://www.ensembl.org/id/ENSRNOG00000020836
Tspoap1	10	75055020..75076434	1.637	-1.23	-2.34568	0.002387	0.0301266	1	http://www.ensembl.org/id/ENSRNOG00000007957
Tmem200a	1	20331976..20412381	2.21067	-1.23217	-2.34921	0.0001231	0.005884	1	http://www.ensembl.org/id/ENSRNOG00000047783
LOC685963	14	104452917..104453129	69.358	-1.23588	-2.35526	1.633e-06	0.0005224	0.0360484	http://www.ensembl.org/id/ENSRNOG00000033686
RGD1311251	8	57983556..58011962	2.40489	-1.23736	-2.35767	0.005395	0.0491416	1	http://www.ensembl.org/id/ENSRNOG00000007266
Entpd8	3	2288667..2302782	0.335901	-1.2383	-2.35921	0.00492	0.0466844	1	http://www.ensembl.org/id/ENSRNOG00000009239
Asxl3	18	13386133..13491735	0.558714	-1.23994	-2.36189	0.000413	0.0114943	1	http://www.ensembl.org/id/ENSRNOG00000015383
Itga8	17	complement(79321900..79676499)	14.1466	-1.24249	-2.36607	0.001384	0.0225323	1	http://www.ensembl.org/id/ENSRNOG00000016538
Hpn	1	complement(89534106..89543967)	6.66323	-1.2515	-2.38088	0.004848	0.0462368	1	http://www.ensembl.org/id/ENSRNOG00000021097
AC119762.3	2	187893368..187898310	2.70394	-1.25184	-2.38144	0.0004826	0.0125391	1	http://www.ensembl.org/id/ENSRNOG00000058654
Mup4_1	5	complement(77313357..77433854)	5.95636	-1.25325	-2.38377	0.001276	0.0214884	1	http://www.ensembl.org/id/ENSRNOG00000050499
Dsp	17	complement(27286796..27334379)	5.28323	-1.25338	-2.384	0.004709	0.0453638	1	http://www.ensembl.org/id/ENSRNOG00000013928
Pkp3	1	213886775..213897783	8.0408	-1.25422	-2.38538	0.004825	0.0461178	1	http://www.ensembl.org/id/ENSRNOG00000015152
Olfm2	8	complement(21681266..21743338)	0.568326	-1.25471	-2.38619	0.0004411	0.0118498	1	http://www.ensembl.org/id/ENSRNOG00000020519
Tnk1	10	complement(56459108..56465393)	6.08055	-1.25708	-2.39012	0.001708	0.0251369	1	http://www.ensembl.org/id/ENSRNOG00000015578
Shc3	17	13670520..13791043	1.24904	-1.26238	-2.39892	0.0007419	0.0159516	1	http://www.ensembl.org/id/ENSRNOG00000014366
Tenm3	16	46731403..46926245	2.76776	-1.26348	-2.40075	0.0005103	0.0129176	1	http://www.ensembl.org/id/ENSRNOG00000012802
Celf5	7	11095468..11119941	0.646271	-1.26699	-2.40659	0.000175	0.007224	1	http://www.ensembl.org/id/ENSRNOG00000004695
AABR07001905.1	1	61786900..61818159	2.33103	-1.2677	-2.40778	0.003273	0.0361361	1	http://www.ensembl.org/id/ENSRNOG00000057250
LOC682793	8	63119395..63119607	68.255	-1.26903	-2.41	1.904e-06	0.0005921	0.0420415	http://www.ensembl.org/id/ENSRNOG00000029377
Capn6	X	complement(115049154..115073890)	10.9455	-1.27035	-2.41221	0.001094	0.0197565	1	http://www.ensembl.org/id/ENSRNOG00000004882
Ephb1	8	complement(110376954..110813000)	1.90114	-1.27938	-2.42734	0.0004179	0.0115376	1	http://www.ensembl.org/id/ENSRNOG00000007865
Sdr16c5	5	complement(16904926..16930075)	1.7677	-1.2833	-2.43396	0.005523	0.0497988	1	http://www.ensembl.org/id/ENSRNOG00000008871
Celsr2	2	complement(211183311..211207465)	7.90958	-1.28785	-2.44164	0.003582	0.0382681	1	http://www.ensembl.org/id/ENSRNOG00000020058
Mlph	9	98073038..98108433	6.49594	-1.29001	-2.4453	0.0003704	0.0107617	1	http://www.ensembl.org/id/ENSRNOG00000019763
Irx5	19	16415636..16421191	17.5256	-1.29164	-2.44807	0.004011	0.041235	1	http://www.ensembl.org/id/ENSRNOG00000011180
Hap1	10	complement(88257976..88266210)	1.21949	-1.29212	-2.44888	0.004788	0.0459309	1	http://www.ensembl.org/id/ENSRNOG00000014819
Lrrc15	11	74050166..74051902	4.09255	-1.29378	-2.4517	0.003534	0.0379611	1	http://www.ensembl.org/id/ENSRNOG00000038539
Ascl2	1	complement(216154002..216156409)	0.402845	-1.29573	-2.45501	0.003872	0.040272	1	http://www.ensembl.org/id/ENSRNOG00000020434
LOC108349745	1	complement(69823107..69835185)	2.00989	-1.2974	-2.45785	6.535e-05	0.004373	1	http://www.ensembl.org/id/ENSRNOG00000046153
Mia	1	complement(83991578..83993270)	19.9083	-1.3107	-2.48062	0.004936	0.0467572	1	http://www.ensembl.org/id/ENSRNOG00000001499
Mapk13	20	6018374..6027473	15.4297	-1.31288	-2.48436	0.001846	0.0261835	1	http://www.ensembl.org/id/ENSRNOG00000000515
Acpp	8	complement(112834707..112884077)	3.32227	-1.31406	-2.4864	0.001414	0.0227843	1	http://www.ensembl.org/id/ENSRNOG00000011820
Coro2a	5	complement(62156839..62187930)	1.39207	-1.31529	-2.48852	0.0002372	0.00849	1	http://www.ensembl.org/id/ENSRNOG00000008901
Rasl10b	10	70627401..70637332	1.68117	-1.31944	-2.49569	7.327e-05	0.004592	1	http://www.ensembl.org/id/ENSRNOG00000010302
Iglon5	1	98440186..98455920	0.910644	-1.32168	-2.49958	0.002812	0.0333514	1	http://www.ensembl.org/id/ENSRNOG00000017918
Rps6	5	complement(105197857..105200148)	994.279	-1.32459	-2.50461	8.986e-09	1.984e-05	0.0001984	http://www.ensembl.org/id/ENSRNOG00000049025
Gna14	1	235166718..235347937	4.14491	-1.32572	-2.50657	1.128e-05	0.001742	0.249143	http://www.ensembl.org/id/ENSRNOG00000014840
Rassf6	14	18983853..19025971	2.19766	-1.32767	-2.50996	0.005532	0.0498133	1	http://www.ensembl.org/id/ENSRNOG00000002866
Etv4	10	complement(89685058..89700283)	6.28693	-1.32947	-2.5131	0.00293	0.0340217	1	http://www.ensembl.org/id/ENSRNOG00000020792
Lmx1b	3	complement(12609574..12686869)	6.15373	-1.33193	-2.51739	0.004566	0.0444932	1	http://www.ensembl.org/id/ENSRNOG00000017019
Col17a1	1	complement(267417459..267463705)	39.2011	-1.3352	-2.52311	0.005107	0.047338	1	http://www.ensembl.org/id/ENSRNOG00000012110
Fam174b	1	135083974..135162685	2.39285	-1.33593	-2.52439	5.823e-06	0.001158	0.128574	http://www.ensembl.org/id/ENSRNOG00000012369
Lypd3	1	81499821..81504318	10.4227	-1.34272	-2.53629	0.00144	0.0230518	1	http://www.ensembl.org/id/ENSRNOG00000019999
Sectm1a	10	complement(110263783..110274768)	7.04277	-1.34356	-2.53777	0.0004908	0.0126253	1	http://www.ensembl.org/id/ENSRNOG00000036672
Unc5cl	9	complement(14491584..14508235)	0.351271	-1.34878	-2.54697	0.003725	0.0392337	1	http://www.ensembl.org/id/ENSRNOG00000046601
Rps6ka6	X	complement(82641687..82743753)	0.418523	-1.34944	-2.54813	0.003487	0.037722	1	http://www.ensembl.org/id/ENSRNOG00000002592
Ly6g6e	20	5067330..5068624	6.40413	-1.35038	-2.5498	0.001615	0.0244642	1	http://www.ensembl.org/id/ENSRNOG00000027157
Rbbp8nl	3	complement(175645281..175654707)	1.18524	-1.35387	-2.55597	0.005025	0.0470005	1	http://www.ensembl.org/id/ENSRNOG00000057245
Wnk2	17	15924048..16032420	3.99134	-1.35627	-2.56023	0.001578	0.024202	1	http://www.ensembl.org/id/ENSRNOG00000016684
Pclo	4	complement(16454904..17058921)	0.270217	-1.35635	-2.56037	0.0009523	0.0182366	1	http://www.ensembl.org/id/ENSRNOG00000005726
Dsg3	18	complement(15650526..15688284)	0.748927	-1.35699	-2.56151	0.002901	0.0339018	1	http://www.ensembl.org/id/ENSRNOG00000016632
AABR07049223.1	5	complement(110831936..110832175)	7.49096	-1.35813	-2.56353	0.004993	0.0469212	1	http://www.ensembl.org/id/ENSRNOG00000032516
Irx2	1	complement(33271977..33275540)	38.5525	-1.36813	-2.58136	0.001108	0.0198836	1	http://www.ensembl.org/id/ENSRNOG00000012742
Catsperz	1	complement(222179436..222182721)	8.36242	-1.37098	-2.58646	0.004759	0.0457318	1	http://www.ensembl.org/id/ENSRNOG00000051621
LOC680227	X	74304292..74345507	1.07119	-1.37184	-2.588	0.00141	0.0227526	1	http://www.ensembl.org/id/ENSRNOG00000037911
Bicdl1	12	46615649..46703287	2.94931	-1.37493	-2.59355	0.002408	0.0302717	1	http://www.ensembl.org/id/ENSRNOG00000056955
Gpr37	4	complement(51822153..51844331)	4.50919	-1.37494	-2.59358	0.000491	0.0126253	1	http://www.ensembl.org/id/ENSRNOG00000002524
Rap1gap	5	156026911..156074395	9.34729	-1.3771	-2.59745	0.003641	0.038696	1	http://www.ensembl.org/id/ENSRNOG00000013825
Ryr3	3	complement(104118063..104504204)	0.34766	-1.3776	-2.59837	0.0002941	0.009513	1	http://www.ensembl.org/id/ENSRNOG00000006645
Slitrk1	15	complement(93303382..93307420)	1.44049	-1.37771	-2.59855	0.001781	0.0255899	1	http://www.ensembl.org/id/ENSRNOG00000009209
Ube2ql1	1	36185916..36226276	0.780133	-1.37813	-2.5993	8.385e-05	0.004924	1	http://www.ensembl.org/id/ENSRNOG00000034075
Rimklb	4	complement(155260103..155275161)	3.2591	-1.38263	-2.60742	0.002478	0.0307046	1	http://www.ensembl.org/id/ENSRNOG00000023814
Ninl	3	complement(146719911..146764015)	1.19012	-1.38716	-2.61564	0.001744	0.0253167	1	http://www.ensembl.org/id/ENSRNOG00000027747
Bricd5	10	13839956..13841018	1.90945	-1.39156	-2.62361	0.0006842	0.0153382	1	http://www.ensembl.org/id/ENSRNOG00000009611
AABR07011057.2	2	complement(157056105..157058194)	2.21693	-1.39318	-2.62658	0.0004345	0.0118153	1	http://www.ensembl.org/id/ENSRNOG00000051147
Rem2	15	33121273..33125752	1.38771	-1.39756	-2.63456	0.00121	0.0207531	1	http://www.ensembl.org/id/ENSRNOG00000011646
Fam83e	1	101704746..101711379	3.36134	-1.39913	-2.63742	0.0002048	0.007838	1	http://www.ensembl.org/id/ENSRNOG00000021039
Srcin1	10	complement(85460059..85517683)	1.51249	-1.40369	-2.64577	0.0007347	0.0158584	1	http://www.ensembl.org/id/ENSRNOG00000011475
Rnf180	2	complement(35718889..35870578)	2.97328	-1.405	-2.64818	0.00154	0.0239084	1	http://www.ensembl.org/id/ENSRNOG00000043329
Slc4a11	3	complement(123224242..123236535)	2.23653	-1.40683	-2.65153	0.0001923	0.00759	1	http://www.ensembl.org/id/ENSRNOG00000021234
Fam84a	6	complement(39358985..39363458)	12.1683	-1.40696	-2.65177	0.001127	0.0200729	1	http://www.ensembl.org/id/ENSRNOG00000004084
Pnma8b	1	78876205..78878779	0.465444	-1.41105	-2.65931	0.001888	0.0265391	1	http://www.ensembl.org/id/ENSRNOG00000016863
H2afy2	20	complement(31352960..31402483)	3.74211	-1.41255	-2.66207	0.0001332	0.006166	1	http://www.ensembl.org/id/ENSRNOG00000024751
Ttc21a	8	128622428..128657955	0.169062	-1.41456	-2.66578	0.001165	0.0203842	1	http://www.ensembl.org/id/ENSRNOG00000034089
Hiatl3	2	complement(219662064..219693629)	13.2187	-1.41588	-2.66822	0.0006719	0.0151864	1	http://www.ensembl.org/id/ENSRNOG00000015502
Il17rb	16	complement(6064288..6077978)	1.45334	-1.41633	-2.66906	0.004098	0.0418328	1	http://www.ensembl.org/id/ENSRNOG00000015498
Efnb3	10	complement(56161432..56167426)	1.48109	-1.41842	-2.67293	0.0002123	0.008028	1	http://www.ensembl.org/id/ENSRNOG00000010320
Proc	18	complement(24918398..24929091)	0.303519	-1.41923	-2.67443	0.004326	0.0432831	1	http://www.ensembl.org/id/ENSRNOG00000014376
Clec18a	19	43163129..43175624	1.0917	-1.42482	-2.68481	0.001335	0.0221249	1	http://www.ensembl.org/id/ENSRNOG00000022721
Shank2	1	217151166..217592763	2.75371	-1.42865	-2.69196	0.003402	0.0371373	1	http://www.ensembl.org/id/ENSRNOG00000050206
Trim46	2	complement(188548644..188561360)	2.47945	-1.43358	-2.70117	0.000731	0.0158492	1	http://www.ensembl.org/id/ENSRNOG00000055433
Capn8	13	100980574..101043110	1.97768	-1.43721	-2.70796	0.003973	0.0410686	1	http://www.ensembl.org/id/ENSRNOG00000003468
Gria4	8	complement(1548146..2045817)	2.37019	-1.43734	-2.70821	0.0001441	0.006469	1	http://www.ensembl.org/id/ENSRNOG00000006957
Fam83b	8	complement(83613023..83693472)	1.77527	-1.44323	-2.71929	0.002115	0.0283215	1	http://www.ensembl.org/id/ENSRNOG00000011925
Scn5a	8	complement(128169191..128266639)	0.323965	-1.44416	-2.72105	0.0007083	0.0156412	1	http://www.ensembl.org/id/ENSRNOG00000015049
Lad1	13	52645257..52659619	18.0793	-1.44861	-2.72946	0.002848	0.0335943	1	http://www.ensembl.org/id/ENSRNOG00000009144
LOC685203	9	53440272..53440595	2.37155	-1.45001	-2.7321	0.005561	0.0499126	1	http://www.ensembl.org/id/ENSRNOG00000038738
Tfcp2l1	13	34610684..34670124	1.28091	-1.45012	-2.7323	0.000538	0.0132106	1	http://www.ensembl.org/id/ENSRNOG00000002414
Fut1	1	101599018..101602436	2.34832	-1.4516	-2.73511	0.002856	0.033636	1	http://www.ensembl.org/id/ENSRNOG00000020995
Grid2ip	12	complement(13221513..13251112)	0.368511	-1.4543	-2.74023	0.003107	0.0350717	1	http://www.ensembl.org/id/ENSRNOG00000030927
AC095693.1	1	101783621..101792496	0.592036	-1.4552	-2.74194	0.001281	0.0215201	1	http://www.ensembl.org/id/ENSRNOG00000021048
Opcml	8	29453643..29962825	0.768831	-1.46278	-2.75638	0.0006649	0.0151352	1	http://www.ensembl.org/id/ENSRNOG00000023809
Vangl2	13	complement(90380632..90405591)	2.70496	-1.464	-2.75873	0.0001298	0.006117	1	http://www.ensembl.org/id/ENSRNOG00000004889
Mmrn1	4	90990088..91038748	13.0204	-1.46435	-2.75938	0.00139	0.0225601	1	http://www.ensembl.org/id/ENSRNOG00000024986
Tbx1	11	86552022..86560969	2.49361	-1.46749	-2.76541	0.0007578	0.0161356	1	http://www.ensembl.org/id/ENSRNOG00000001892
Espn	5	complement(169293904..169331163)	0.47099	-1.46853	-2.76739	0.001355	0.0222325	1	http://www.ensembl.org/id/ENSRNOG00000010270
Mab21l3	2	complement(204231685..204254699)	0.560315	-1.47129	-2.77269	0.0008274	0.0169794	1	http://www.ensembl.org/id/ENSRNOG00000016044
Fam169a	2	27905535..27938525	1.71701	-1.47245	-2.77493	0.002411	0.0302778	1	http://www.ensembl.org/id/ENSRNOG00000016505
Rad54b	5	25146949..25214376	1.89646	-1.4822	-2.79375	0.0009633	0.0183334	1	http://www.ensembl.org/id/ENSRNOG00000039949
Wnt4	5	155649217..155672579	5.61793	-1.4826	-2.79452	0.00334	0.0366582	1	http://www.ensembl.org/id/ENSRNOG00000013166
Csdc2	7	123168811..123183335	1.2127	-1.48476	-2.79871	6.561e-05	0.004377	1	http://www.ensembl.org/id/ENSRNOG00000005332
Ckmt1	3	113318563..113324461	3.01034	-1.48726	-2.80356	0.00321	0.0356377	1	http://www.ensembl.org/id/ENSRNOG00000014573
Plppr4	2	220298245..220341866	0.701496	-1.48812	-2.80523	0.001776	0.0255663	1	http://www.ensembl.org/id/ENSRNOG00000016872
Bco2	8	complement(54965583..54998864)	20.2027	-1.48899	-2.80693	0.002686	0.0322677	1	http://www.ensembl.org/id/ENSRNOG00000038746
Arhgef19	5	159755535..159773699	4.06694	-1.49129	-2.8114	0.0002712	0.009073	1	http://www.ensembl.org/id/ENSRNOG00000047967
Myb	1	complement(16659442..16687817)	8.05499	-1.49491	-2.81846	0.001517	0.0237808	1	http://www.ensembl.org/id/ENSRNOG00000055858
Cemip	1	complement(146069771..146226462)	0.285028	-1.49612	-2.82083	0.001596	0.0242706	1	http://www.ensembl.org/id/ENSRNOG00000012442
Creb3l4	2	complement(189595415..189602143)	6.08713	-1.49729	-2.82312	0.004888	0.0464434	1	http://www.ensembl.org/id/ENSRNOG00000023493
Galnt12	5	62718787..62750145	4.32092	-1.50127	-2.83091	4.821e-05	0.003775	1	http://www.ensembl.org/id/ENSRNOG00000008099
Prss16	17	44556039..44563825	0.584708	-1.50142	-2.83122	0.001586	0.0242433	1	http://www.ensembl.org/id/ENSRNOG00000057865
Capsl	2	58724855..58747843	0.782224	-1.50296	-2.83424	0.004081	0.0417215	1	http://www.ensembl.org/id/ENSRNOG00000054277
Prr15l	10	84871680..84871982	28.2671	-1.50438	-2.83704	0.002845	0.033592	1	http://www.ensembl.org/id/ENSRNOG00000049162
Ano9	1	complement(213908982..213921208)	2.2204	-1.50905	-2.84623	0.004563	0.0444932	1	http://www.ensembl.org/id/ENSRNOG00000015830
Akap5	6	99356509..99361909	0.642722	-1.51183	-2.85172	0.0008838	0.0176294	1	http://www.ensembl.org/id/ENSRNOG00000006410
LOC259244	5	complement(77245143..77492013)	31.0898	-1.51437	-2.85673	2.007e-05	0.002296	0.443073	http://www.ensembl.org/id/ENSRNOG00000009273
Wnt10a	9	82053581..82066047	0.618135	-1.51493	-2.85785	0.004597	0.0446937	1	http://www.ensembl.org/id/ENSRNOG00000052510
Ggt6	10	58995556..58998033	0.724359	-1.52006	-2.86803	0.003495	0.0377467	1	http://www.ensembl.org/id/ENSRNOG00000015210
Scn1a	3	complement(52381975..52510507)	0.0594707	-1.52133	-2.87056	0.003533	0.0379611	1	http://www.ensembl.org/id/ENSRNOG00000053122
Otos	9	complement(99820414..99821954)	4.47306	-1.52206	-2.87202	0.003537	0.037965	1	http://www.ensembl.org/id/ENSRNOG00000016567
Erbb4	9	complement(75021790..75528644)	0.936678	-1.52489	-2.87764	0.003106	0.0350717	1	http://www.ensembl.org/id/ENSRNOG00000014248
Sowahb	14	16491573..16493876	0.957664	-1.5264	-2.88067	0.0011	0.0198053	1	http://www.ensembl.org/id/ENSRNOG00000002202
Arhgef4	9	41295909..41302501	1.24337	-1.52995	-2.88777	0.0004481	0.0119867	1	http://www.ensembl.org/id/ENSRNOG00000014035
Krt79	7	complement(143528204..143538579)	5.10513	-1.53029	-2.88844	5.887e-06	0.001158	0.129999	http://www.ensembl.org/id/ENSRNOG00000058340
Itgb6	3	complement(46652623..46726958)	4.75022	-1.5311	-2.89006	0.003048	0.0347702	1	http://www.ensembl.org/id/ENSRNOG00000008346
Col9a1	9	30419001..30502298	0.318629	-1.53537	-2.89863	0.00162	0.0244996	1	http://www.ensembl.org/id/ENSRNOG00000012920
Slc38a4	7	complement(138459504..138512952)	2.29969	-1.53638	-2.90065	7.603e-05	0.004689	1	http://www.ensembl.org/id/ENSRNOG00000006653
Col9a2	5	139963002..139979864	6.22868	-1.53843	-2.90478	0.002142	0.0285249	1	http://www.ensembl.org/id/ENSRNOG00000011502
Mfsd6l	10	55138633..55140726	0.29639	-1.54589	-2.91984	0.001853	0.0262263	1	http://www.ensembl.org/id/ENSRNOG00000037712
Wnt7b	7	complement(126420656..126465723)	1.7334	-1.54929	-2.92674	0.001415	0.0227866	1	http://www.ensembl.org/id/ENSRNOG00000015750
Rasd2	19	14653198..14663914	5.76798	-1.54953	-2.92722	0.004251	0.042747	1	http://www.ensembl.org/id/ENSRNOG00000014761
Rtkn	4	113968995..113984632	10.0919	-1.55062	-2.92944	2.948e-05	0.002859	0.650856	http://www.ensembl.org/id/ENSRNOG00000059679
Ctxn1	12	2534212..2535822	1.25056	-1.55887	-2.94623	0.0004355	0.0118153	1	http://www.ensembl.org/id/ENSRNOG00000001057
Atp6v1b1	4	115416580..115437206	7.27745	-1.55939	-2.94729	0.002544	0.0312188	1	http://www.ensembl.org/id/ENSRNOG00000013573
Plek2	6	complement(102075632..102095201)	3.41176	-1.56106	-2.95071	0.001385	0.0225323	1	http://www.ensembl.org/id/ENSRNOG00000010098
Noxa1	3	complement(2299691..2309179)	1.17115	-1.58426	-2.99854	0.0004912	0.0126253	1	http://www.ensembl.org/id/ENSRNOG00000009286
Inava	13	complement(53088439..53108713)	3.88801	-1.58918	-3.00878	0.002111	0.0283044	1	http://www.ensembl.org/id/ENSRNOG00000025948
Efna3	2	complement(188637852..188645196)	5.76888	-1.59407	-3.01899	0.001203	0.0207027	1	http://www.ensembl.org/id/ENSRNOG00000057322
Sidt1	11	61321459..61417842	3.12592	-1.59545	-3.02189	0.001189	0.0206402	1	http://www.ensembl.org/id/ENSRNOG00000002013
Map3k21	19	58746313..58776935	0.797685	-1.59713	-3.02542	0.0006893	0.0154046	1	http://www.ensembl.org/id/ENSRNOG00000019931
LOC498236	13	complement(53030768..53086231)	1.98356	-1.59782	-3.02685	0.004579	0.0445789	1	http://www.ensembl.org/id/ENSRNOG00000025987
Tmc4	1	64046377..64126611	13.9937	-1.59918	-3.02972	0.004298	0.0430793	1	http://www.ensembl.org/id/ENSRNOG00000059741
Grid2	4	94696965..95442778	0.202729	-1.60128	-3.03413	0.00387	0.040272	1	http://www.ensembl.org/id/ENSRNOG00000006174
Pgr	8	7128656..7187796	3.6602	-1.60524	-3.04246	0.00277	0.0329008	1	http://www.ensembl.org/id/ENSRNOG00000006831
Egfl6	X	29430831..29488739	0.869839	-1.617	-3.06736	9.879e-05	0.005261	1	http://www.ensembl.org/id/ENSRNOG00000004275
AABR07049326.1	5	117354794..117360654	0.64892	-1.62901	-3.093	0.001632	0.0246009	1	http://www.ensembl.org/id/ENSRNOG00000050670
B4galnt4	1	213870502..213881917	2.71456	-1.62968	-3.09444	0.0003606	0.0106458	1	http://www.ensembl.org/id/ENSRNOG00000053075
Fat2	10	complement(40584403..40657861)	3.0683	-1.63925	-3.11505	0.005545	0.0498497	1	http://www.ensembl.org/id/ENSRNOG00000012575
Ceacam18	1	99561523..99575684	0.913504	-1.64389	-3.12508	5.502e-05	0.003931	1	http://www.ensembl.org/id/ENSRNOG00000022701
Epha7	5	43603043..43757549	0.675746	-1.64645	-3.13062	0.0004473	0.0119867	1	http://www.ensembl.org/id/ENSRNOG00000007030
Krt42	10	complement(88165501..88172910)	3.69842	-1.65274	-3.1443	0.001891	0.0265391	1	http://www.ensembl.org/id/ENSRNOG00000034087
Grin1	3	complement(2506896..2534663)	0.182616	-1.65316	-3.14521	0.001098	0.0197947	1	http://www.ensembl.org/id/ENSRNOG00000011726
Col4a6	X	complement(112405647..112473822)	1.27952	-1.65334	-3.14562	2.312e-05	0.002506	0.510565	http://www.ensembl.org/id/ENSRNOG00000056772
Fcgbp	1	85003280..85046840	2.05443	-1.65495	-3.14912	0.005065	0.0471276	1	http://www.ensembl.org/id/ENSRNOG00000019129
Lhx2	3	22640545..22658446	0.416618	-1.65505	-3.14933	0.002057	0.027919	1	http://www.ensembl.org/id/ENSRNOG00000010551
Nrg1	16	63837216..64057434	1.52132	-1.6608	-3.16191	0.001356	0.0222325	1	http://www.ensembl.org/id/ENSRNOG00000010392
Cxcl17	1	complement(82267381..82279145)	5.21796	-1.66362	-3.1681	0.002048	0.0279029	1	http://www.ensembl.org/id/ENSRNOG00000037814
Tmem229a	4	complement(52345605..52350624)	3.0341	-1.6648	-3.17069	0.0001827	0.007415	1	http://www.ensembl.org/id/ENSRNOG00000039464
Nipal4	10	complement(31241394..31258105)	0.306677	-1.67188	-3.18629	0.0004311	0.0117934	1	http://www.ensembl.org/id/ENSRNOG00000006255
Kcnk4	1	complement(222183276..222189604)	1.52316	-1.67389	-3.19074	0.001343	0.0221624	1	http://www.ensembl.org/id/ENSRNOG00000021140
Mcoln3	2	251983339..252007560	0.614377	-1.67691	-3.19743	0.0002494	0.008712	1	http://www.ensembl.org/id/ENSRNOG00000015024
Mgarp	2	complement(140444965..140453107)	0.53065	-1.67967	-3.20356	0.0008399	0.0171725	1	http://www.ensembl.org/id/ENSRNOG00000011923
Fam227a	7	complement(120846330..120882392)	1.13178	-1.68252	-3.20989	1.06e-05	0.001694	0.234058	http://www.ensembl.org/id/ENSRNOG00000021795
Mei1	7	123308041..123361391	0.351282	-1.69174	-3.23045	0.0005577	0.0135776	1	http://www.ensembl.org/id/ENSRNOG00000007003
Prom2	3	complement(120092582..120106697)	1.48587	-1.70593	-3.26239	0.001256	0.0212617	1	http://www.ensembl.org/id/ENSRNOG00000014710
Gjb3	5	complement(145391311..145392123)	1.55837	-1.70664	-3.264	0.0005771	0.0138358	1	http://www.ensembl.org/id/ENSRNOG00000014372
Adgb	1	complement(4445027..4560789)	0.987481	-1.71493	-3.28281	0.000285	0.009364	1	http://www.ensembl.org/id/ENSRNOG00000042741
Kcnma1	15	344360..1047956	0.636372	-1.71828	-3.29044	0.001791	0.025654	1	http://www.ensembl.org/id/ENSRNOG00000005985
LOC685680	11	60140130..60164655	2.7558	-1.7221	-3.29916	0.000179	0.007319	1	http://www.ensembl.org/id/ENSRNOG00000022136
Esyt3	8	complement(107555277..107602263)	0.711669	-1.72278	-3.30073	0.0001156	0.005634	1	http://www.ensembl.org/id/ENSRNOG00000022704
Abcg5	6	complement(7935771..7961207)	1.6238	-1.72959	-3.31634	0.0006251	0.0146224	1	http://www.ensembl.org/id/ENSRNOG00000005250
Ttll10	5	complement(173471010..173484986)	0.582225	-1.73832	-3.33647	0.0009397	0.0181475	1	http://www.ensembl.org/id/ENSRNOG00000020132
Hspa1a	20	complement(2699712..2701815)	25.3092	-1.74439	-3.35054	1.064e-07	0.0001068	0.00235	http://www.ensembl.org/id/ENSRNOG00000045654
Ptprt	3	complement(157544583..158328881)	1.42125	-1.75106	-3.36606	0.004101	0.0418328	1	http://www.ensembl.org/id/ENSRNOG00000032656
Fermt1	3	complement(125566643..125607735)	1.23907	-1.75405	-3.37304	0.0003129	0.009818	1	http://www.ensembl.org/id/ENSRNOG00000021274
Gucy1b2	15	complement(45479658..45550285)	0.746834	-1.7542	-3.37339	0.001224	0.0209283	1	http://www.ensembl.org/id/ENSRNOG00000009440
Scg5	3	complement(105235050..105279462)	4.72133	-1.7607	-3.38863	0.0004384	0.0118343	1	http://www.ensembl.org/id/ENSRNOG00000007542
Kctd4	15	58016238..58019442	3.27183	-1.78868	-3.45499	6.521e-05	0.004373	1	http://www.ensembl.org/id/ENSRNOG00000050996
Kb15	7	complement(143208527..143217535)	0.2551	-1.79531	-3.47091	0.002965	0.034231	1	http://www.ensembl.org/id/ENSRNOG00000009105
Slc35f3	19	59186673..59304832	2.33204	-1.80286	-3.48911	4.902e-05	0.003806	1	http://www.ensembl.org/id/ENSRNOG00000049456
Hist3h2ba	10	45289741..45290370	2.95134	-1.81278	-3.51319	1.876e-05	0.002239	0.414282	http://www.ensembl.org/id/ENSRNOG00000043419
Lypd6b	3	35271786..35437296	1.25414	-1.81823	-3.52647	9.46e-05	0.005184	1	http://www.ensembl.org/id/ENSRNOG00000004614
Nrsn1	17	41798783..41817101	0.201873	-1.81853	-3.52721	0.004809	0.0460439	1	http://www.ensembl.org/id/ENSRNOG00000017444
Plch2	5	complement(172388598..172424081)	1.36404	-1.82462	-3.54214	2.952e-05	0.002859	0.651908	http://www.ensembl.org/id/ENSRNOG00000014226
Gabrp	10	complement(18485514..18506337)	3.66429	-1.82613	-3.54585	0.0004595	0.0121659	1	http://www.ensembl.org/id/ENSRNOG00000032417
LOC100910838	12	21767606..21773959	0.513339	-1.82848	-3.55163	0.0006064	0.0143366	1	http://www.ensembl.org/id/ENSRNOG00000050511
Grm8	4	complement(54474136..55407922)	0.172249	-1.82865	-3.55205	0.004237	0.0426773	1	http://www.ensembl.org/id/ENSRNOG00000021468
Hunk	11	30550141..30663465	1.80859	-1.83165	-3.55943	0.0001508	0.006617	1	http://www.ensembl.org/id/ENSRNOG00000002092
Mat1a	16	18690246..18709133	0.501917	-1.83243	-3.56136	9.465e-05	0.005184	1	http://www.ensembl.org/id/ENSRNOG00000011351
Zfp951	14	complement(6281336..6284145)	0.606005	-1.85682	-3.62209	0.001779	0.0255899	1	http://www.ensembl.org/id/ENSRNOG00000043048
Phyhipl	20	19318250..19358719	0.322597	-1.87167	-3.65955	0.002228	0.0289097	1	http://www.ensembl.org/id/ENSRNOG00000000274
Gp2	1	complement(189166399..189182306)	19.8808	-1.8883	-3.70198	0.003807	0.0398072	1	http://www.ensembl.org/id/ENSRNOG00000015716
Dapl1	3	45538797..45559331	0.693998	-1.89582	-3.72135	0.002248	0.029056	1	http://www.ensembl.org/id/ENSRNOG00000005743
Itprid1	4	86125316..86233804	2.71523	-1.9268	-3.80211	0.003467	0.0375599	1	http://www.ensembl.org/id/ENSRNOG00000012165
Cyp2e1	1	213511874..213535542	4.31506	-1.92837	-3.80626	0.0009955	0.0186438	1	http://www.ensembl.org/id/ENSRNOG00000012458
Nptx2	12	complement(12013911..12025549)	0.493878	-1.94351	-3.8464	0.0001584	0.00683	1	http://www.ensembl.org/id/ENSRNOG00000001006
Krt15	10	complement(88046803..88050622)	129.085	-1.96169	-3.89518	0.002286	0.0293851	1	http://www.ensembl.org/id/ENSRNOG00000014099
Dscam	11	complement(37004902..37253776)	0.19549	-1.97414	-3.92893	0.0004946	0.0126694	1	http://www.ensembl.org/id/ENSRNOG00000027992
LOC103690067	4	117780533..117785941	4.1315	-2.00926	-4.02576	0.0009833	0.0185704	1	http://www.ensembl.org/id/ENSRNOG00000015818
Rnf182	17	24242642..24291025	0.278784	-2.01677	-4.04676	0.001842	0.0261693	1	http://www.ensembl.org/id/ENSRNOG00000018070
Ano3	3	complement(101840630..102151489)	0.580333	-2.04582	-4.12908	2.315e-05	0.002506	0.511148	http://www.ensembl.org/id/ENSRNOG00000004731
Ccdc40	10	108340240..108372862	0.140404	-2.07711	-4.2196	0.0005257	0.0129993	1	http://www.ensembl.org/id/ENSRNOG00000059401
LOC100364835	17	complement(44737950..44738330)	2.82291	-2.12984	-4.3767	0.0009327	0.0180949	1	http://www.ensembl.org/id/ENSRNOG00000059382
Krt75	7	complement(143219012..143228060)	0.393022	-2.13492	-4.39212	0.00546	0.0494686	1	http://www.ensembl.org/id/ENSRNOG00000043203
Lrp2	3	complement(55665145..55822551)	0.199006	-2.14451	-4.42143	0.0003655	0.0107079	1	http://www.ensembl.org/id/ENSRNOG00000056184
AABR07035916.1	12	27155587..27647036	0.81922	-2.14964	-4.43718	0.0003452	0.0103983	1	http://www.ensembl.org/id/ENSRNOG00000034287
Slc23a1	18	complement(28414009..28428117)	0.133304	-2.20874	-4.62272	0.004157	0.0421561	1	http://www.ensembl.org/id/ENSRNOG00000061695
Styk1	4	complement(165529294..165541314)	0.349656	-2.23277	-4.70036	0.00104	0.0191801	1	http://www.ensembl.org/id/ENSRNOG00000010347
Snhg11	3	154863072..154869460	0.300707	-2.23735	-4.71529	0.0003558	0.0105922	1	http://www.ensembl.org/id/ENSRNOG00000036802
Acsbg1	8	complement(59184113..59239954)	0.539066	-2.24679	-4.74626	7.266e-05	0.004592	1	http://www.ensembl.org/id/ENSRNOG00000011381
Cacna1e	13	complement(71906702..72367980)	0.0369749	-2.24963	-4.75562	0.004641	0.0449633	1	http://www.ensembl.org/id/ENSRNOG00000002863
Fndc7	2	complement(211655482..211690716)	1.64462	-2.26885	-4.81939	2.718e-05	0.002734	0.60025	http://www.ensembl.org/id/ENSRNOG00000020421
AABR07016976.1	15	complement(5535164..5667328)	1.70595	-2.27711	-4.84704	0.0002341	0.008447	1	http://www.ensembl.org/id/ENSRNOG00000040020
Kera	7	38858062..38865515	0.506742	-2.28455	-4.87211	0.0004505	0.0120275	1	http://www.ensembl.org/id/ENSRNOG00000004635
Pcnx2	19	complement(58583632..58735173)	0.09512	-2.29383	-4.90355	0.0004274	0.0117391	1	http://www.ensembl.org/id/ENSRNOG00000028580
Pirt	10	53466870..53481770	0.564885	-2.34934	-5.09592	0.002355	0.0299157	1	http://www.ensembl.org/id/ENSRNOG00000037852
Atp13a5	11	74984613..75124249	0.173422	-2.36065	-5.13603	0.002091	0.0281442	1	http://www.ensembl.org/id/ENSRNOG00000024127
Frmpd4	X	28072826..28204260	0.305718	-2.36154	-5.1392	2.416e-06	0.0006587	0.0533544	http://www.ensembl.org/id/ENSRNOG00000004118
Tnni3	1	72882806..72886488	0.434423	-2.38797	-5.23421	0.005085	0.0472134	1	http://www.ensembl.org/id/ENSRNOG00000018250
Tnnt1	1	72889270..72899659	3.20677	-2.40294	-5.28879	0.0006705	0.0151853	1	http://www.ensembl.org/id/ENSRNOG00000028041
Rsph10b	12	complement(12665194..12712742)	0.478594	-2.44952	-5.46235	0.0009482	0.018203	1	http://www.ensembl.org/id/ENSRNOG00000001036
Elmod1	8	complement(58486078..58542844)	0.31253	-2.5243	-5.75294	0.0002516	0.008761	1	http://www.ensembl.org/id/ENSRNOG00000009054
AABR07011031.1	2	complement(156792500..156807305)	0.881925	-2.56897	-5.93387	0.003801	0.0397798	1	http://www.ensembl.org/id/ENSRNOG00000059120
LOC100909439	6	complement(128985453..128989812)	0.934667	-2.58685	-6.00787	0.001145	0.0201809	1	http://www.ensembl.org/id/ENSRNOG00000057803
Acsm3	1	189514553..189541224	14.8244	-2.67938	-6.4058	1.864e-05	0.002239	0.411571	http://www.ensembl.org/id/ENSRNOG00000032246
Ftcd	20	complement(12806957..12820466)	0.211108	-2.7306	-6.63731	0.0006243	0.0146178	1	http://www.ensembl.org/id/ENSRNOG00000001261
Cwh43	14	complement(37315406..37361798)	0.76944	-2.87457	-7.33382	5.34e-08	6.937e-05	0.001179	http://www.ensembl.org/id/ENSRNOG00000002174
Krt86	7	143122269..143128932	0.419598	-2.99295	-7.96098	0.003991	0.0411197	1	http://www.ensembl.org/id/ENSRNOG00000008367
Npas4	1	complement(220261008..220265772)	0.0988681	-3.09112	-8.52158	0.002967	0.034231	1	http://www.ensembl.org/id/ENSRNOG00000020009
Krt34	10	complement(87950001..87954055)	0.361586	-3.17835	-9.0527	0.005555	0.0499126	1	http://www.ensembl.org/id/ENSRNOG00000051302
Sprr1a	2	complement(192669143..192671059)	1.10045	-3.19248	-9.14183	0.003981	0.0411	1	http://www.ensembl.org/id/ENSRNOG00000024028
LOC108348044	1	220428481..220433129	0.385471	-3.29956	-9.84618	0.0002681	0.009048	1	http://www.ensembl.org/id/ENSRNOG00000020133
Sim2	11	34316295..34354027	1.00291	-3.37474	-10.3729	0.0005854	0.0139823	1	http://www.ensembl.org/id/ENSRNOG00000054203
Krt81	7	complement(143107901..143112960)	0.314288	-3.5719	-11.8918	0.00214	0.0285249	1	http://www.ensembl.org/id/ENSRNOG00000036871
Krt71	7	complement(143345201..143353925)	2.65911	-3.83462	-14.2671	2.287e-07	0.0001478	0.005049	http://www.ensembl.org/id/ENSRNOG00000049495
Krt85	7	complement(143161235..143167772)	0.321426	-3.89514	-14.8783	0.004293	0.0430462	1	http://www.ensembl.org/id/ENSRNOG00000008436
Krt73	7	complement(143399808..143408277)	0.268785	-4.06556	-16.7439	0.00303	0.0346495	1	http://www.ensembl.org/id/ENSRNOG00000025087
LOC103689971	17	35396286..35518522	0.587632	-4.13165	-17.5287	0.0004065	0.0114127	1	http://www.ensembl.org/id/ENSRNOG00000045721
AABR07006049.1	1	complement(215057617..215423099)	0.115046	-4.18008	-18.1271	0.005092	0.047246	1	http://www.ensembl.org/id/ENSRNOG00000046649
Reg1a	4	109497962..109501082	0.24218	-4.18537	-18.1937	0.003801	0.0397798	1	http://www.ensembl.org/id/ENSRNOG00000006486
AABR07016992.2	15	5772679..5774856	2.25816	-4.22369	-18.6834	2.98e-05	0.002861	0.657956	http://www.ensembl.org/id/ENSRNOG00000047272
Krtap3-1	10	complement(87484342..87484935)	1.56512	-4.22706	-18.7272	0.0003592	0.0106308	1	http://www.ensembl.org/id/ENSRNOG00000012544
Krt32	10	complement(87993551..88000534)	0.201972	-4.29951	-19.6916	0.004492	0.0441771	1	http://www.ensembl.org/id/ENSRNOG00000013611
Krtap2-4	10	complement(87521178..87521572)	0.977127	-4.38153	-20.8436	0.003093	0.035034	1	http://www.ensembl.org/id/ENSRNOG00000056967
Krtap4-3	10	complement(87586472..87753700)	0.259796	-4.47873	-22.2963	0.003049	0.0347702	1	http://www.ensembl.org/id/ENSRNOG00000034110
Krtap2-1	10	complement(87534736..87535438)	0.623326	-4.55344	-23.4813	0.002098	0.0281876	1	http://www.ensembl.org/id/ENSRNOG00000060847
Krtap15-1	11	28780446..28781270	0.547349	-4.58341	-23.9741	0.002543	0.0312188	1	http://www.ensembl.org/id/ENSRNOG00000049399
Prr9	2	complement(192025875..192027225)	0.608087	-4.70006	-25.9931	0.002203	0.0287108	1	http://www.ensembl.org/id/ENSRNOG00000012312
Krt31	10	complement(87959408..87962846)	0.7395	-4.77736	-27.424	0.0002704	0.009073	1	http://www.ensembl.org/id/ENSRNOG00000030344
LOC102549542	2	complement(234189105..234296145)	0.470468	-4.78422	-27.5545	0.002929	0.0340217	1	http://www.ensembl.org/id/ENSRNOG00000010468
Rxfp2	12	complement(6016884..6078411)	0.235452	-4.80183	-27.893	0.0008671	0.0174906	1	http://www.ensembl.org/id/ENSRNOG00000000897
Kb23	7	complement(143135074..143141589)	0.320747	-4.80821	-28.0167	0.002194	0.0286389	1	http://www.ensembl.org/id/ENSRNOG00000030814
Krtap3-2	10	complement(87467991..87468711)	0.769981	-4.86922	-29.2268	0.001204	0.0207027	1	http://www.ensembl.org/id/ENSRNOG00000045678
AABR07035479.1	12	16950728..16958554	0.22784	-4.93845	-30.6635	0.0008836	0.0176294	1	http://www.ensembl.org/id/ENSRNOG00000022599
Acan	1	140762758..140824441	0.0863957	-4.98202	-31.6036	0.0006401	0.0148736	1	http://www.ensembl.org/id/ENSRNOG00000028992
AABR07072266.1	11	complement(87767159..87769761)	4.98854	-5.07395	-33.6831	2.29e-08	3.612e-05	0.0005057	http://www.ensembl.org/id/ENSRNOG00000029216
Sbk1	1	197659187..197681006	0.184953	-5.30379	-39.5003	0.001907	0.0266992	1	http://www.ensembl.org/id/ENSRNOG00000057696
LOC685351	13	complement(84745556..84759098)	0.877603	-5.50411	-45.3839	5.078e-05	0.00382	1	http://www.ensembl.org/id/ENSRNOG00000038499
Hmgb3	14	complement(51458443..51462721)	0.585002	-5.58077	-47.8607	0.0009158	0.0179668	1	http://www.ensembl.org/id/ENSRNOG00000011096
Krtap7-1	11	complement(29640938..29641551)	1.55062	-5.60447	-48.6533	0.0003638	0.0107079	1	http://www.ensembl.org/id/ENSRNOG00000043017
Rfxap	2	complement(144213403..144217600)	0.603753	-5.66628	-50.7834	0.001199	0.0206916	1	http://www.ensembl.org/id/ENSRNOG00000028382
Faim_1	8	106816152..106827580	0.898035	-5.80356	-55.8531	0.0002121	0.008028	1	http://www.ensembl.org/id/ENSRNOG00000030069
Krt27	10	complement(87256434..87261717)	1.45719	-5.80728	-55.9969	3.717e-05	0.003206	0.820783	http://www.ensembl.org/id/ENSRNOG00000011628
Krt25	10	complement(87225343..87232723)	1.88355	-6.2734	-77.3537	1.205e-05	0.001776	0.265998	http://www.ensembl.org/id/ENSRNOG00000011196

## Sheet: Table S7.D100,PFOA_L,DEGs
RNA-seq analysis
D100, PFOA_L, DEGs with FC1.5, FDRp<0.05
Name	Chromosome	Region	Max group mean	Log₂ fold change	Fold change	P-value	FDR p-value	Bonferroni	ENSEMBL
Ilvbl	7	complement(14044586..14054639)	11.3816	0.600495	1.51624	0.00014655	0.0380703	``````````````	ENSRNOG00000028512			>2 fold change	>1.5 fold change
RT1-DMa	20	complement(5240975..5244386)	0.601545	5.13956	35.2502	0.000133351	0.0380703	1	ENSRNOG00000047864		Up-regulated	23	43
Cers1	16	complement(20845576..20860789)	0.252941	4.52584	23.0364	0.000202182	0.046504	1	ENSRNOG00000062030		Down-regulated	51	53
AABR07061378.1	4	complement(120040772..120041238)	37.2818	2.68764	6.44257	0.000135913	0.0380703	1	ENSRNOG00000059069		Total	74	96
Ccl7	10	69423086..69424979	18.2642	2.23709	4.71444	3.92931e-06	0.00964035	0.0867632	ENSRNOG00000000239
Rab3b	5	128501847..128568188	5.79439	2.12329	4.35685	2.98516e-06	0.00964035	0.0659152	ENSRNOG00000008001
Ccl2	10	69412017..69413870	25.2015	1.79588	3.47228	0.000144406	0.0380703	1	ENSRNOG00000007159
RGD1307182	9	complement(14646151..14654305)	0.622841	1.74643	3.35527	0.000194507	0.0461818	1	ENSRNOG00000042230
Igf1	7	28412198..28486609	107.83	1.37258	2.58934	4.77467e-08	0.000605878	0.0010543	ENSRNOG00000004517
Adgrg2	X	complement(36930186..37003642)	1.20649	1.36121	2.569	7.46948e-06	0.010684	0.164934	ENSRNOG00000032472
Mest	4	58053041..58063138	124.992	1.34945	2.54816	7.86307e-06	0.010684	0.173624	ENSRNOG00000048088
Hcar2	12	38160464..38161546	6.75321	1.34159	2.5343	6.16734e-05	0.0239466	1	ENSRNOG00000026653
Hcar1	12	38144855..38146271	5.46162	1.33147	2.51658	9.43517e-06	0.0107075	0.208338	ENSRNOG00000026661
Hba-a1	10	complement(15602794..15603649)	1758.86	1.31909	2.49508	3.64715e-05	0.0201332	0.805326	ENSRNOG00000029886
Hba-a2	10	complement(15589364..15590220)	652.387	1.29159	2.44797	6.10095e-05	0.0239466	1	ENSRNOG00000047321
Ebi3	9	complement(11110874..11114843)	1.94585	1.28126	2.43051	7.58612e-06	0.010684	0.167509	ENSRNOG00000050509
Angpt4	3	147422095..147455670	6.65117	1.1953	2.28993	5.26054e-05	0.0239466	1	ENSRNOG00000005008
Strip2	4	57204944..57246675	2.0919	1.18087	2.26713	8.65925e-05	0.0295771	1	ENSRNOG00000057729
Ffar4	1	256786124..256804156	3.29715	1.16614	2.2441	0.000140785	0.0380703	1	ENSRNOG00000021763
Cd300le	10	complement(103581384..103590607)	34.8049	1.13875	2.2019	0.000103378	0.0330823	1	ENSRNOG00000042825
Agt	19	complement(57321640..57333433)	56.6522	1.13815	2.20098	0.00015139	0.0388703	1	ENSRNOG00000018445
Adrb3	16	69003868..69006632	10.9352	1.08514	2.12158	8.01928e-05	0.0291858	1	ENSRNOG00000012674
Id1	3	148215540..148216718	35.1812	1.05947	2.08417	0.000142403	0.0380703	1	ENSRNOG00000021750
Hmox1	19	14508616..14515456	29.1128	1.03107	2.04353	2.08813e-05	0.0153797	0.46108	ENSRNOG00000014117
LOC100911615	1	214434626..214439720	226.586	0.995647	1.99398	2.28948e-05	0.0157981	0.50554	ENSRNOG00000018736
Pde1b	7	145117951..145145376	4.91322	0.993967	1.99165	4.42936e-05	0.0224243	0.978047	ENSRNOG00000036828
LOC100910669	12	21678580..21690678	9.6714	0.972166	1.96178	1.96242e-05	0.0153797	0.433322	ENSRNOG00000033017
Plagl1	1	7252349..7259035	17.931	0.962652	1.94889	0.000109015	0.0334327	1	ENSRNOG00000025587
Tshr	6	115170865..115306871	11.3053	0.962358	1.94849	0.000145367	0.0380703	1	ENSRNOG00000003972
Samsn1	11	complement(14253848..14304725)	2.90465	0.957159	1.94148	0.000133249	0.0380703	1	ENSRNOG00000030930
C1qb	5	complement(155246447..155252003)	127.611	0.953694	1.93683	0.000210073	0.0468548	1	ENSRNOG00000012749
Esr1	1	41192824..41594796	9.91687	0.930368	1.90576	7.05575e-06	0.010684	0.155798	ENSRNOG00000019358
Smoc1	6	104718512..104877980	17.2805	0.799336	1.7403	3.11313e-05	0.0201332	0.68741	ENSRNOG00000005998
Itgb2	20	complement(11777783..11815647)	6.87179	0.797104	1.73761	9.57025e-05	0.0310836	1	ENSRNOG00000001224
Pparg	4	147274107..147399380	22.6498	0.794252	1.73418	0.000125066	0.0373186	1	ENSRNOG00000008839
Cxcl12	4	149261044..149273891	35.2713	0.787115	1.72562	6.18159e-05	0.0239466	1	ENSRNOG00000013589
Trpv2	10	48903540..48925030	3.02445	0.780785	1.71807	0.000137156	0.0380703	1	ENSRNOG00000003104
Was	X	15155230..15164105	5.74459	0.750794	1.68272	9.57243e-05	0.0310836	1	ENSRNOG00000031058
Pxdn	6	48866601..48980340	45.8158	0.733511	1.66268	1.01833e-05	0.0107075	0.224857	ENSRNOG00000060614
Dpep1	19	55982740..55998208	22.5088	0.68587	1.60867	8.62833e-05	0.0295771	1	ENSRNOG00000015880
Eng	3	11679530..11717485	49.8777	0.667452	1.58827	8.94219e-05	0.0299171	1	ENSRNOG00000050190
Hipk2	4	complement(66445266..66624912)	6.31232	0.662803	1.58316	1.28636e-05	0.0112317	0.28404	ENSRNOG00000007034
Rin3	6	126170720..126279682	8.01811	0.632621	1.55038	8.66621e-05	0.0295771	1	ENSRNOG00000007062
Arl4a	6	complement(59948577..59950586)	49.6651	-0.887969	-1.85057	0.000118457	0.0358307	1	ENSRNOG00000004282
B4galt1	5	complement(57121769..57168610)	36.0962	-0.894956	-1.85955	5.9605e-05	0.0239466	1	ENSRNOG00000059461
Cilp	8	70760922..70775891	16.6082	-1.11784	-2.17022	0.000197979	0.0463249	1	ENSRNOG00000029911
Sptlc3	3	132560506..132692737	0.37321	-1.64796	-3.1339	6.83948e-05	0.0260384	1	ENSRNOG00000004443
Nlrx1	8	complement(48584071..48597867)	14.8043	-1.86428	-3.64087	2.34612e-06	0.00964035	0.0518047	ENSRNOG00000052386
Meltf	11	complement(72135668..72157522)	0.624051	-2.52856	-5.76994	2.15919e-05	0.0153797	0.47677	ENSRNOG00000001739
Wfdc3	3	complement(161193769..161212188)	5.46074	-2.67598	-6.39071	0.000191537	0.0461461	1	ENSRNOG00000042162
LOC100909700	1	complement(81609433..81627710)	0.47403	-3.22307	-9.33773	0.000131344	0.0380703	1	ENSRNOG00000048783
S100a3	2	189955836..189996029	10.7788	-3.29946	-9.84548	6.16827e-05	0.0239466	1	ENSRNOG00000012008
Wap	14	complement(86897948..86900042)	1362.91	-3.45448	-10.9623	6.52793e-06	0.010684	0.144143	ENSRNOG00000055684
Pdzd3	8	complement(48577952..48582353)	6.48472	-3.57466	-11.9146	5.48778e-08	0.000605878	0.00121176	ENSRNOG00000008526
Slc9a4	9	47281961..47328839	0.456252	-3.74769	-13.4328	0.000146098	0.0380703	1	ENSRNOG00000015306
Tchh	2	193778042..193783761	6.9206	-3.84982	-14.4182	5.32952e-05	0.0239466	1	ENSRNOG00000056746
Krt71	7	complement(143345201..143353925)	37.0913	-4.52157	-22.9683	3.20856e-06	0.00964035	0.0708481	ENSRNOG00000049495
Krt81	7	complement(143107901..143112960)	2.2266	-4.58047	-23.9254	0.000192267	0.0461461	1	ENSRNOG00000036871
Fam25a	16	complement(10702263..10706073)	3.24391	-4.63255	-24.8048	0.000107199	0.0334327	1	ENSRNOG00000055025
Crnn	2	193429176..193431487	2.47612	-4.74515	-26.8184	0.000154091	0.0391091	1	ENSRNOG00000008721
LOC100910446	1	complement(23543426..23556241)	1.56973	-4.79695	-27.7987	5.08711e-05	0.0238997	1	ENSRNOG00000048248
Vsig8	13	90943255..90951443	4.69948	-4.85236	-28.8871	2.04161e-07	0.00150269	0.00450807	ENSRNOG00000008668
Dsg4	18	12056113..12092858	0.733201	-5.09342	-34.1407	7.78135e-05	0.029122	1	ENSRNOG00000022364
Krt32	10	complement(87993551..88000534)	3.75757	-5.108	-34.4874	1.32251e-05	0.0112317	0.292023	ENSRNOG00000013611
Krtap11-1	11	complement(29710298..29710849)	6.67436	-5.11607	-34.681	8.70663e-05	0.0295771	1	ENSRNOG00000027478
Elovl3	1	265883355..265887226	0.501671	-5.13812	-35.2151	0.000188931	0.0461461	1	ENSRNOG00000019124
Krtap1-5	10	complement(87500299..87500919)	2.43884	-5.20073	-36.777	0.000108334	0.0334327	1	ENSRNOG00000054186
Sprr1a	2	complement(192669143..192671059)	16.0005	-5.23888	-37.7624	4.56996e-05	0.0224243	1	ENSRNOG00000024028
Krt85	7	complement(143161235..143167772)	5.88573	-5.24772	-37.9946	8.06275e-05	0.0291858	1	ENSRNOG00000008436
Krt34	10	complement(87950001..87954055)	2.9415	-5.28193	-38.9062	2.90895e-05	0.0194644	0.642326	ENSRNOG00000051302
Krt31	10	complement(87959408..87962846)	6.25947	-5.32975	-40.2174	1.01693e-05	0.0107075	0.224548	ENSRNOG00000030344
Krtap7-1	11	complement(29640938..29641551)	18.2446	-5.33276	-40.3016	6.00938e-05	0.0239466	1	ENSRNOG00000043017
Krtap3-2	10	complement(87467991..87468711)	5.39369	-5.40133	-42.2631	3.61278e-05	0.0201332	0.797737	ENSRNOG00000045678
Krt86	7	143122269..143128932	3.16373	-5.63069	-49.5459	1.08279e-05	0.0108677	0.23909	ENSRNOG00000008367
Krtap3-1	10	complement(87484342..87484935)	9.03681	-5.65277	-50.3098	1.1624e-05	0.0111354	0.256671	ENSRNOG00000012544
Mt4	19	complement(11339767..11341863)	9.42351	-5.78749	-55.2342	5.24e-06	0.010684	0.115704	ENSRNOG00000019004
Krt83	7	complement(143078996..143085833)	2.01556	-5.78912	-55.2967	3.38855e-05	0.0201332	0.748225	ENSRNOG00000032859
Krtap8-1	11	complement(29618672..29618857)	36.0544	-5.80538	-55.9232	8.65848e-06	0.010684	0.191188	ENSRNOG00000043471
LOC100909661	10	complement(87896771..87898252)	1.10864	-5.84651	-57.5408	3.31213e-05	0.0201332	0.731351	ENSRNOG00000053360
Krtap13-1	11	28692708..28693214	3.42404	-5.91979	-60.5388	6.11714e-05	0.0239466	1	ENSRNOG00000042531
Krtap2-1	10	complement(87534736..87535438)	2.55896	-5.96993	-62.6798	4.53041e-05	0.0224243	1	ENSRNOG00000060847
LOC100361664	20	complement(11626544..11626876)	3.03769	-5.97193	-62.7668	0.000199305	0.0463249	1	ENSRNOG00000001220
Krtap15-1	11	28780446..28781270	9.13198	-5.97306	-62.816	6.05893e-06	0.010684	0.133787	ENSRNOG00000049399
Krtap3-3	10	complement(87474871..87475882)	3.39446	-5.97695	-62.9854	1.21032e-05	0.0111354	0.267251	ENSRNOG00000049383
Krtap14	11	complement(28776761..28777603)	3.08682	-6.01269	-64.5654	2.13284e-05	0.0153797	0.470952	ENSRNOG00000001567
LOC687631	20	11596775..11597647	1.20728	-6.03155	-65.415	0.000182895	0.0453764	1	ENSRNOG00000047532
Krtap26-1	11	complement(28613619..28614260)	1.72125	-6.10014	-68.6002	0.000208809	0.0468548	1	ENSRNOG00000048212
Krtap4-3	10	complement(87586472..87753700)	0.689679	-6.10101	-68.6413	0.000209482	0.0468548	1	ENSRNOG00000034110
Dcun1d2	16	complement(81008176..81028656)	0.413865	-6.10799	-68.9742	4.38049e-05	0.0224243	0.967255	ENSRNOG00000052837
RGD1561684	10	complement(87529207..87529599)	3.01266	-6.19874	-73.4526	0.000158451	0.0397585	1	ENSRNOG00000060941
Psors1c2	20	complement(3727419..3728844)	11.773	-6.22462	-74.782	5.87305e-07	0.00324207	0.0129683	ENSRNOG00000048579
Krtap16-1	10	complement(87919100..87920581)	0.982979	-6.49237	-90.032	5.60906e-05	0.0239466	1	ENSRNOG00000061192
RGD1561557	20	complement(11554899..11556312)	1.19032	-6.70288	-104.176	4.24378e-05	0.0224243	0.93707	ENSRNOG00000060674
AABR07072759.1	2	193807281..193809637	1.05061	-6.93171	-122.082	3.50605e-05	0.0201332	0.77417	ENSRNOG00000009610
AABR07006049.1	1	complement(215057617..215423099)	0.700897	-6.96817	-125.207	1.81403e-05	0.0148354	0.400557	ENSRNOG00000046649
LOC100365588	10	complement(87516452..87517199)	2.74669	-6.99027	-127.14	3.55458e-05	0.0201332	0.784886	ENSRNOG00000053283

## Sheet: Table S8.D100,ZAL_L,DEGs
RNA-seq analysis
D100, ZAL_L, DEGs with FC1.5, FDRp<0.05
Name	Chromosome	Region	Max group mean	Log₂ fold change	Fold change	P-value	FDR p-value	Bonferroni	ENSEMBL
Omd	17	complement(14635184..14637832)	1.29158	6.99714	127.747	2.0037e-05	0.00202952	0.442436	ENSRNOG00000046658				>2 fold change	>1.5 fold change
LOC100910833	6	complement(131602413..131648661)	0.926446	5.77514	54.7633	0.00017449	0.0124269	1	ENSRNOG00000046275			Up-regulated	17	29
Kcnip2	1	complement(265549593..265573409)	0.24469	5.02053	32.4585	0.000418266	0.0255838	1	ENSRNOG00000050450			Down-regulated	384	391
Rpusd2	3	110835683..110840068	0.248365	4.85871	29.0147	0.000603038	0.0337106	1	ENSRNOG00000046797			Total	401	420
Aldh18a1	1	complement(259057402..259089642)	0.587112	3.90101	14.939	0.000758287	0.0408384	1	ENSRNOG00000015267
AABR07061378.1	4	complement(120040772..120041238)	35.3457	2.64263	6.2447	0.000175486	0.0124269	1	ENSRNOG00000059069
Acsm3	1	189514553..189541224	20.8467	2.01493	4.04162	2.03563e-07	3.92484e-05	0.00449488	ENSRNOG00000032246
Pcsk2	3	137618898..137925605	0.618818	1.76352	3.39526	0.000757112	0.0408384	1	ENSRNOG00000005438
Cited1	X	complement(72128994..72133692)	32.8164	1.57932	2.98829	0.000166169	0.0120301	1	ENSRNOG00000003189
Cfi	2	235264219..235305781	26.4431	1.5447	2.91743	5.63772e-05	0.00488183	1	ENSRNOG00000053400
LOC102546864	12	complement(17321616..17322608)	0.747869	1.54242	2.91283	0.000256785	0.0168252	1	ENSRNOG00000022426
Ms4a14	1	complement(227471436..227486976)	0.499432	1.12708	2.18416	0.000840944	0.0442116	1	ENSRNOG00000025805
Cd300le	10	complement(103581384..103590607)	34.8068	1.07967	2.11355	0.000231337	0.0155737	1	ENSRNOG00000042825
Gnaz	20	complement(14593819..14620019)	0.804893	1.06969	2.09898	0.000518798	0.0303058	1	ENSRNOG00000001313
Runx3	5	153507093..153531137	2.0412	1.06225	2.08819	0.000588426	0.0334011	1	ENSRNOG00000054217
Ctsw	1	complement(220844558..220848153)	2.69749	1.04721	2.06652	0.000924946	0.0472772	1	ENSRNOG00000027096
Prf1	20	30915213..30921382	1.65259	1.00856	2.01191	0.000341877	0.021755	1	ENSRNOG00000000562
Ltb	20	complement(4861335..4863198)	4.39946	0.986603	1.98151	0.00036689	0.0229499	1	ENSRNOG00000000836
Pls1	8	complement(103557364..103608913)	1.16588	0.985679	1.98024	0.000413563	0.025437	1	ENSRNOG00000009945
Samsn1	11	complement(14253848..14304725)	2.89982	0.932587	1.9087	0.000186114	0.0130463	1	ENSRNOG00000030930
LOC100910669	12	21678580..21690678	9.42745	0.918194	1.88975	5.47323e-05	0.00475805	1	ENSRNOG00000033017
LOC100911825	13	complement(91168973..91198036)	23.3796	0.844098	1.79514	0.000612428	0.0340274	1	ENSRNOG00000049422
Itgb2	20	complement(11777783..11815647)	6.80239	0.757424	1.69047	0.000206979	0.014372	1	ENSRNOG00000001224
Fcer1g	13	complement(89601896..89606326)	85.9548	0.739818	1.66996	0.000466362	0.027983	1	ENSRNOG00000024159
Cd53	2	complement(209489279..209537087)	17.6193	0.736277	1.66587	0.000154403	0.0113646	1	ENSRNOG00000017874
AABR07072078.1	10	10875983..10876258	316.455	0.734794	1.66416	2.11211e-05	0.00211029	0.466374	ENSRNOG00000028883
Enpp3	1	21613148..21684480	79.6103	0.63627	1.55431	0.000599158	0.0336641	1	ENSRNOG00000013791
AABR07005618.1	1	complement(190368884..190370499)	19.9479	0.629659	1.5472	0.000454298	0.0274081	1	ENSRNOG00000061844
Fxyd5	1	complement(89464860..89474252)	34.4988	0.591475	1.50679	0.000746531	0.0404023	1	ENSRNOG00000021062
Cntf	1	complement(229599009..229601032)	3.21066	-0.709433	-1.63516	0.000506027	0.029717	1	ENSRNOG00000012460
Lnpk	3	complement(61433863..61494778)	7.33332	-0.755218	-1.68789	0.000620762	0.0342676	1	ENSRNOG00000001593
Il20rb	8	complement(108747204..108777717)	6.03697	-0.759047	-1.69237	0.000887975	0.0459189	1	ENSRNOG00000023214
Tnfrsf12a	10	complement(12995904..12997930)	12.1843	-0.778553	-1.71541	0.000695373	0.0380902	1	ENSRNOG00000003546
Ldha	1	102900286..102909707	262.283	-0.781592	-1.71903	0.000565843	0.032453	1	ENSRNOG00000013009
Amotl1	8	complement(13042641..13109487)	15.9013	-0.868745	-1.82607	0.00049522	0.0293162	1	ENSRNOG00000008990
Ccng1	10	complement(25903911..25910325)	49.6571	-0.953946	-1.93716	0.000576565	0.0329822	1	ENSRNOG00000003256
Slc25a4	16	49266903..49270698	277.323	-1.00764	-2.01061	0.000368219	0.022968	1	ENSRNOG00000010830
Rasl11b	14	complement(36550340..36554580)	3.707	-1.02008	-2.02803	0.000619595	0.0342676	1	ENSRNOG00000002097
Prkab2	2	199831990..199847629	6.01135	-1.02278	-2.03183	0.00069944	0.0381342	1	ENSRNOG00000018166
Pkm	8	64481172..64502722	102.822	-1.09533	-2.13661	0.000729145	0.0395583	1	ENSRNOG00000011329
Rbm20	1	274391932..274589816	3.22472	-1.18133	-2.26785	0.000775152	0.041544	1	ENSRNOG00000014705
Vash2	13	complement(109521190..109552589)	1.12941	-1.2122	-2.31691	1.12494e-05	0.00123581	0.248398	ENSRNOG00000003832
Cfl2	6	complement(75759140..75763185)	24.0215	-1.22024	-2.32985	8.1105e-05	0.00668239	1	ENSRNOG00000045892
Pde4d	2	40554146..41464264	2.42583	-1.22601	-2.33919	6.21497e-05	0.00529856	1	ENSRNOG00000042536
Kctd14	1	162419262..162424825	21.8111	-1.23097	-2.34725	8.96365e-05	0.00730355	1	ENSRNOG00000012494
Cxcr4	13	complement(45314933..45318878)	15.4802	-1.23252	-2.34977	0.000449987	0.0272223	1	ENSRNOG00000003866
Cand2	4	147686490..147714585	2.77232	-1.27991	-2.42823	0.000503192	0.0297085	1	ENSRNOG00000010473
Il1rn	3	1452644..1468614	5.89174	-1.28658	-2.43948	0.000896656	0.0461516	1	ENSRNOG00000005871
Ppp1r1a	7	complement(145146481..145154131)	28.1958	-1.29005	-2.44536	0.000469535	0.0280446	1	ENSRNOG00000036827
Zmynd15	10	57064482..57071096	2.42414	-1.29046	-2.44607	0.000257581	0.0168274	1	ENSRNOG00000019477
Mef2c	2	11658568..11822787	10.1041	-1.30974	-2.47897	0.000514079	0.0301097	1	ENSRNOG00000033134
Rbm38	3	171037957..171050475	11.7099	-1.32309	-2.50201	0.000473337	0.0281718	1	ENSRNOG00000006420
Tuba4a	9	complement(82415605..82419288)	50.9359	-1.33739	-2.52694	0.000209327	0.0144895	1	ENSRNOG00000003597
Phka1	X	complement(72377021..72515366)	5.36335	-1.3653	-2.57629	0.000117777	0.0090931	1	ENSRNOG00000003063
Sgca	10	complement(82770905..82785142)	6.47344	-1.38538	-2.6124	0.00035485	0.0223947	1	ENSRNOG00000003998
Agl	2	complement(219788234..219842986)	10.4371	-1.39198	-2.62438	0.000114818	0.00889575	1	ENSRNOG00000016214
Plpp7	3	11114551..11130425	5.8622	-1.39324	-2.62667	0.000133161	0.010058	1	ENSRNOG00000010068
Cpt1b	7	complement(130395194..130405347)	4.1377	-1.41631	-2.66901	0.000354973	0.0223947	1	ENSRNOG00000010438
Nexn	2	complement(257453347..257484587)	18.7089	-1.43265	-2.69943	8.75957e-05	0.00716371	1	ENSRNOG00000012512
Dnajb5	5	58393233..58401870	11.6356	-1.46357	-2.7579	1.28552e-05	0.00137151	0.283855	ENSRNOG00000000130
Six4	6	complement(95984868..95998529)	1.65291	-1.46531	-2.76123	0.000526655	0.0306028	1	ENSRNOG00000007250
Tnfaip3	1	complement(14402913..14412807)	11.3601	-1.46749	-2.7654	1.4163e-05	0.00148215	0.312733	ENSRNOG00000049517
Slc38a4	7	complement(138459504..138512952)	3.27886	-1.47123	-2.77259	0.000411892	0.025405	1	ENSRNOG00000006653
Synm	1	complement(128692112..128722048)	15.4831	-1.50007	-2.82857	9.34066e-05	0.00748247	1	ENSRNOG00000014030
Tpm1	8	complement(72814740..72842228)	328.576	-1.52937	-2.8866	2.6507e-05	0.00249064	0.585301	ENSRNOG00000018184
Ptp4a3	7	114997103..115002902	29.8224	-1.5295	-2.88685	0.000176153	0.0124269	1	ENSRNOG00000007628
Gmpr	17	complement(19543275..19580929)	8.85371	-1.54165	-2.91126	0.000251486	0.0166259	1	ENSRNOG00000017250
Gapdh	4	complement(157676595..157679962)	558.464	-1.59134	-3.01329	8.04335e-05	0.00667689	1	ENSRNOG00000018630
Coro6	10	complement(62691953..62699723)	2.76057	-1.61468	-3.06244	0.000899954	0.0462137	1	ENSRNOG00000014496
Shisa4	13	complement(52193989..52197205)	23.341	-1.65063	-3.1397	1.93391e-05	0.00197697	0.427026	ENSRNOG00000007369
Bin1	18	25163561..25222135	29.0022	-1.66633	-3.17407	1.28573e-05	0.00137151	0.283903	ENSRNOG00000012852
Camk2b	14	complement(86208901..86297652)	5.98654	-1.66809	-3.17794	1.36584e-05	0.00144302	0.301592	ENSRNOG00000052080
RGD1307461	8	116094851..116104664	1.29093	-1.69084	-3.22845	0.000819685	0.043404	1	ENSRNOG00000015718
Pkia	2	complement(96595088..96668222)	11.9606	-1.73735	-3.33422	5.7057e-05	0.00492139	1	ENSRNOG00000012095
Flnc	4	56711049..56738791	9.61646	-1.73789	-3.33547	9.18004e-05	0.00741279	1	ENSRNOG00000007281
Prkcq	17	complement(70971915..71105286)	2.63342	-1.75252	-3.36946	0.000892262	0.0460328	1	ENSRNOG00000019057
Slc16a3	10	110138586..110148358	2.89449	-1.76523	-3.39929	0.000106135	0.00828114	1	ENSRNOG00000036677
LOC108351137	5	115649046..115650340	366.591	-1.76631	-3.40182	5.35816e-06	0.000657297	0.118313	ENSRNOG00000030963
Atp1b2	10	complement(56205625..56211891)	24.7453	-1.76637	-3.40198	1.45769e-05	0.00151826	0.321872	ENSRNOG00000011227
Fbp2	17	complement(372551..389967)	4.48761	-1.77961	-3.43333	0.000980587	0.0498902	1	ENSRNOG00000017637
Aldoa	1	complement(198228387..198233588)	612.474	-1.78046	-3.43536	3.86149e-05	0.00349449	0.852655	ENSRNOG00000052802
Pgm1	5	118743632..118803055	39.2188	-1.78546	-3.44729	1.74809e-05	0.00179533	0.385997	ENSRNOG00000009889
Chrnb1	10	complement(56390671..56403188)	2.5857	-1.82515	-3.54344	0.000129899	0.00992494	1	ENSRNOG00000014698
Scx	7	117519075..117521093	1.3183	-1.82608	-3.54574	0.000365496	0.0229276	1	ENSRNOG00000021812
Cldn1	11	77815181..77830416	7.14006	-1.82614	-3.54587	7.71931e-05	0.00643208	1	ENSRNOG00000001926
Reep1	4	99618622..99735319	1.70036	-1.84357	-3.58897	0.000311297	0.0199818	1	ENSRNOG00000008481
P2rx6	11	87435185..87445219	0.818827	-1.84933	-3.60334	0.000469929	0.0280446	1	ENSRNOG00000001873
Scn1b	1	complement(89550738..89560719)	32.5722	-1.85431	-3.61578	3.22166e-05	0.00295463	0.711375	ENSRNOG00000021102
Klhl38	7	complement(98186764..98197114)	0.755498	-1.85453	-3.61633	0.000309325	0.0199131	1	ENSRNOG00000007896
Dmpk	1	79989019..79999364	41.5355	-1.85981	-3.6296	7.14368e-06	0.00083904	0.15774	ENSRNOG00000015085
Masp1	11	80736576..80803382	4.75784	-1.86819	-3.65075	0.000232653	0.0156146	1	ENSRNOG00000001827
Cryab	8	55178289..55182545	44.0862	-1.89154	-3.71031	8.1084e-05	0.00668239	1	ENSRNOG00000010524
Cap2	17	complement(18442127..18592750)	2.56635	-1.91129	-3.76145	0.000236453	0.0158148	1	ENSRNOG00000043350
Fhl3	5	142689026..142696383	28.3321	-1.95553	-3.87859	1.41427e-06	0.000206327	0.0312286	ENSRNOG00000007541
Rbm24	17	complement(18671044..18682876)	4.09018	-1.96598	-3.90677	7.22319e-05	0.00606446	1	ENSRNOG00000046547
Akap6	6	73553210..73990534	0.685594	-1.98064	-3.94667	0.000211967	0.0145511	1	ENSRNOG00000004841
Kcnma1	15	344360..1047956	0.597207	-2.01943	-4.05423	0.000172456	0.0123636	1	ENSRNOG00000005985
AABR07051450.1	3	11653529..11659127	20.689	-2.02284	-4.06382	1.29983e-05	0.00137988	0.287015	ENSRNOG00000049056
Ppm1j	2	207262934..207268609	1.195	-2.02648	-4.07409	0.000211167	0.0145511	1	ENSRNOG00000012481
Sync	5	147476221..147498902	3.43329	-2.03577	-4.10041	9.19843e-05	0.00741279	1	ENSRNOG00000008118
Ctxn3	18	52550739..52551805	14.8742	-2.10071	-4.2892	0.0008056	0.0429673	1	ENSRNOG00000022957
Nt5c1a	5	140888973..140904207	2.19772	-2.10663	-4.30683	0.000535466	0.0309519	1	ENSRNOG00000015283
Adamts20	7	complement(135466884..135630654)	0.512525	-2.16381	-4.48096	0.000156624	0.0114898	1	ENSRNOG00000033397
Cdnf	17	complement(78719111..78735324)	2.35312	-2.19193	-4.56917	4.33191e-05	0.00387259	0.956529	ENSRNOG00000026493
Ppp1r3c	1	complement(255371810..255376833)	13.9738	-2.23065	-4.69344	1.27209e-05	0.0013702	0.280891	ENSRNOG00000018494
Asb2	6	complement(127212273..127248372)	8.05581	-2.28646	-4.87857	2.47002e-05	0.00235089	0.545406	ENSRNOG00000051619
Ablim2	14	complement(80045078..80169472)	1.39303	-2.29223	-4.89812	2.62838e-05	0.00248022	0.580373	ENSRNOG00000007882
Tpm2	5	complement(59016622..59025631)	578.803	-2.33987	-5.06256	1.51281e-06	0.000216911	0.0334043	ENSRNOG00000016731
Sel1l3	14	60123169..60229734	1.13648	-2.35291	-5.10854	0.000157661	0.0115275	1	ENSRNOG00000004932
Alpk2	18	complement(60960662..61057365)	0.570484	-2.36552	-5.15337	0.000227749	0.015379	1	ENSRNOG00000017421
Lrrc20	20	31096214..31202514	5.84788	-2.41059	-5.31693	1.02523e-05	0.00114334	0.226381	ENSRNOG00000000560
Nppc	9	complement(93731436..93735636)	0.649495	-2.43519	-5.40834	0.000978697	0.0498902	1	ENSRNOG00000018854
Phkg1	12	30450316..30464352	5.70911	-2.43924	-5.42355	0.000103904	0.0081712	1	ENSRNOG00000000920
Lrrc39	2	219598162..219617498	2.59902	-2.45037	-5.46555	1.10584e-05	0.00122091	0.244181	ENSRNOG00000015117
Klhl33	15	complement(27813393..27815261)	3.20388	-2.52599	-5.75968	0.000204	0.0142098	1	ENSRNOG00000025868
Tnnt1	1	72889270..72899659	5.12455	-2.56418	-5.91417	0.000583157	0.0332731	1	ENSRNOG00000028041
Acsl6	10	39655455..39719312	0.698092	-2.59445	-6.03957	0.000247512	0.0164124	1	ENSRNOG00000026745
Fzd9	12	24473981..24476295	0.641867	-2.61382	-6.12121	4.70006e-05	0.00416795	1	ENSRNOG00000001452
Pdlim3	16	complement(49543142..49574390)	45.2208	-2.61587	-6.12993	7.01398e-07	0.000109067	0.0154876	ENSRNOG00000012658
Skint10	5	complement(133048248..133067245)	0.593126	-2.66199	-6.32905	0.000360428	0.0226741	1	ENSRNOG00000022988
Glb1l2	8	complement(27807301..27852996)	0.528273	-2.67343	-6.37946	0.000882253	0.0457301	1	ENSRNOG00000007561
Mchr1	7	122456799..122459960	0.939497	-2.68867	-6.44719	0.000606022	0.0337918	1	ENSRNOG00000018895
Col24a1	2	251200686..251434932	0.282925	-2.71341	-6.55868	0.000446438	0.0270819	1	ENSRNOG00000014143
Hspa1l	20	4959294..4964963	1.4915	-2.71357	-6.55944	6.4223e-05	0.00545426	1	ENSRNOG00000047966
Pde4dip	2	complement(199867972..200003443)	17.0593	-2.72642	-6.61809	1.91663e-06	0.000269561	0.042321	ENSRNOG00000018220
Abo3	3	5118956..5126901	0.506052	-2.7391	-6.67653	0.000170637	0.0122731	1	ENSRNOG00000039906
Fhl1	X	159112880..159172524	113.124	-2.75154	-6.73438	6.33095e-07	0.0001013	0.0139794	ENSRNOG00000000875
Phospho1	10	83636518..83643859	15.8557	-2.78075	-6.87208	3.86735e-07	6.56884e-05	0.00853949	ENSRNOG00000005569
Neurl1	1	266952561..267038883	1.50199	-2.78667	-6.90033	5.30555e-05	0.00463051	1	ENSRNOG00000020339
Cacnb1	10	complement(85954138..85974651)	4.80884	-2.79651	-6.94757	3.96337e-07	6.68055e-05	0.00875152	ENSRNOG00000004518
Usp13	2	119197239..119317500	5.19076	-2.86213	-7.27086	8.93379e-07	0.000134194	0.0197267	ENSRNOG00000030639
Jph1	5	1417478..1511416	4.73201	-2.87268	-7.32425	2.99554e-07	5.33423e-05	0.00661444	ENSRNOG00000006110
Sec1	1	complement(101663205..101664436)	0.619309	-2.8872	-7.39834	0.000880167	0.0457294	1	ENSRNOG00000021014
Pfkm	7	139685573..139722132	63.0516	-2.91953	-7.566	4.57564e-07	7.59659e-05	0.0101035	ENSRNOG00000057988
Dok5	3	168345152..168482441	0.682044	-2.94458	-7.69853	0.000134462	0.0100646	1	ENSRNOG00000013196
Lhx2	3	22640545..22658446	0.678795	-2.95412	-7.74959	0.000462634	0.0278349	1	ENSRNOG00000010551
Ache	12	complement(22472358..22478753)	2.35124	-2.98225	-7.90217	5.72424e-06	0.000683227	0.126397	ENSRNOG00000050841
Dsc1	18	complement(11877561..11906827)	0.775876	-3.02724	-8.15251	0.000523729	0.0305131	1	ENSRNOG00000056258
Aldh1a1	1	238222521..238264330	4.97652	-3.06997	-8.39756	2.20813e-05	0.00216701	0.487577	ENSRNOG00000017619
Jph2	3	complement(159712325..159775643)	9.76662	-3.10304	-8.5923	4.93923e-08	1.21181e-05	0.00109063	ENSRNOG00000008170
Tmod1	5	61657507..61712051	11.5928	-3.14628	-8.85369	2.03155e-06	0.000283916	0.0448587	ENSRNOG00000009761
Six1	6	complement(95929060..95934296)	3.33169	-3.19192	-9.13824	3.56461e-05	0.0032391	0.787102	ENSRNOG00000022777
Lgi2	14	60764409..60796116	0.876945	-3.19505	-9.15809	2.69922e-05	0.00252549	0.596015	ENSRNOG00000003887
Cyp21a1	20	complement(4486219..4489550)	0.353562	-3.20556	-9.22505	8.69883e-06	0.000999326	0.192079	ENSRNOG00000000428
Asb15	4	51614676..51644492	0.306609	-3.21097	-9.25976	0.000690127	0.0379072	1	ENSRNOG00000006365
Scn4a	10	complement(94505026..94557764)	2.02301	-3.22141	-9.32701	3.13542e-06	0.000409664	0.0692333	ENSRNOG00000012134
Itgb1bp2	X	71342775..71347619	5.28039	-3.25995	-9.57951	4.3774e-06	0.00054919	0.0966574	ENSRNOG00000003596
Fam184b	14	70015754..70086143	0.203214	-3.30644	-9.89325	0.000593114	0.033495	1	ENSRNOG00000003704
Dlx3	10	82937971..82943348	4.02447	-3.33768	-10.1098	4.33427e-06	0.000546886	0.095705	ENSRNOG00000004278
Rtn2	1	80195532..80208448	13.2586	-3.34868	-10.1871	1.38605e-07	2.83383e-05	0.00306054	ENSRNOG00000016603
Mafa	7	complement(116780681..116781766)	6.07551	-3.40631	-10.6023	5.32389e-08	1.29183e-05	0.00117557	ENSRNOG00000007668
AC130146.1	15	complement(27818627..27819376)	3.39529	-3.41826	-10.6905	0.000494414	0.0293162	1	ENSRNOG00000042516
Perm1	5	173640780..173646073	0.928978	-3.43448	-10.8114	2.16779e-05	0.0021465	0.478669	ENSRNOG00000020244
Asb5	16	complement(39985234..40025401)	2.33066	-3.44103	-10.8606	9.01367e-06	0.00102067	0.199031	ENSRNOG00000042630
Tmem52	5	172887217..172889383	7.7669	-3.45176	-10.9417	4.31552e-06	0.000546886	0.0952909	ENSRNOG00000016618
Lynx1	7	complement(115982876..115988090)	0.426024	-3.45736	-10.9842	0.000131307	0.00997164	1	ENSRNOG00000006086
Fcamr	13	47539231..47552848	1.18611	-3.47703	-11.135	0.000201214	0.0140601	1	ENSRNOG00000004393
Mlip	8	complement(84434784..84632817)	2.55963	-3.51378	-11.4223	2.25037e-05	0.00218156	0.496903	ENSRNOG00000005934
Myom3	5	154112076..154159601	5.96403	-3.54625	-11.6823	2.55099e-07	4.61708e-05	0.00563283	ENSRNOG00000032994
Krt72	7	complement(143382606..143392777)	1.84384	-3.54869	-11.7021	0.000315274	0.0201201	1	ENSRNOG00000030876
Atp2b3	X	complement(157239306..157312028)	0.227168	-3.5724	-11.8959	0.000395793	0.0244804	1	ENSRNOG00000061304
Acod1	15	93612971..93622358	0.284988	-3.65382	-12.5867	0.000164432	0.0119435	1	ENSRNOG00000009919
Fbp1	17	complement(396180..417480)	0.704138	-3.67541	-12.7764	0.000352881	0.0223907	1	ENSRNOG00000017597
Lsmem1	6	complement(60114103..60124274)	1.92767	-3.70015	-12.9974	5.54192e-06	0.000674064	0.122371	ENSRNOG00000039110
AABR07016992.2	15	5772679..5774856	1.15892	-3.70143	-13.0089	0.000595203	0.0335273	1	ENSRNOG00000047272
Smtnl2	10	complement(58951842..58973020)	7.3225	-3.70881	-13.0757	3.10103e-07	5.43443e-05	0.00684738	ENSRNOG00000015157
Kcnc4	2	complement(210220908..210241455)	1.06004	-3.71059	-13.0917	4.06657e-05	0.00365016	0.89794	ENSRNOG00000060988
Des	9	82556573..82564294	152.678	-3.7259	-13.2314	2.65144e-08	6.96983e-06	0.000585465	ENSRNOG00000019810
Hspb6	1	89008117..89010256	145.421	-3.79457	-13.8765	1.01754e-09	4.2393e-07	2.24683e-05	ENSRNOG00000020922
Cacna1s	13	52889737..52964155	10.1511	-3.79802	-13.9097	1.6919e-07	3.39013e-05	0.00373589	ENSRNOG00000046231
AC119580.1	4	complement(120551599..120559078)	0.713801	-3.83456	-14.2665	0.000237067	0.0158148	1	ENSRNOG00000061868
Klhl30	9	98490608..98500867	2.14028	-3.84176	-14.3379	2.51024e-07	4.58088e-05	0.00554286	ENSRNOG00000020105
Kcnj12	10	47281786..47341411	2.45344	-3.84853	-14.4053	2.94919e-06	0.000394674	0.0651212	ENSRNOG00000002303
Cd177	1	complement(82964683..82987253)	2.26487	-3.85347	-14.4548	5.21654e-05	0.0045891	1	ENSRNOG00000022669
Yipf7	14	complement(62567745..62595854)	1.24672	-3.90417	-14.9718	9.10589e-05	0.00739217	1	ENSRNOG00000002224
Ldb3	16	complement(10878334..10941501)	26.558	-3.9292	-15.2338	6.05479e-09	1.93762e-06	0.000133696	ENSRNOG00000059166
Clcn1	4	71675383..71702819	1.20197	-3.99498	-15.9444	2.2526e-05	0.00218156	0.497396	ENSRNOG00000016917
Scn4b	8	49441106..49456279	4.15153	-3.99841	-15.9824	5.89891e-09	1.9155e-06	0.000130254	ENSRNOG00000026679
AABR07026536.1	16	81616642..81687655	0.142939	-4.03847	-16.4323	9.89998e-05	0.00789073	1	ENSRNOG00000019504
S100a3	2	189955836..189996029	10.7788	-4.0943	-17.0808	8.7091e-07	0.000132048	0.0192306	ENSRNOG00000012008
Myom1	9	119353840..119468715	8.68264	-4.11784	-17.3618	5.59389e-09	1.84356e-06	0.000123519	ENSRNOG00000057701
Capn3	3	112228720..112278408	3.11497	-4.14901	-17.7409	2.16351e-07	4.04851e-05	0.00477725	ENSRNOG00000008609
Myadml2	10	complement(109825515..109827143)	0.894655	-4.19669	-18.3371	7.13363e-05	0.00601213	1	ENSRNOG00000036681
AABR07048308.1	5	complement(71999926..72000318)	1.29546	-4.20297	-18.4171	0.000801582	0.0428565	1	ENSRNOG00000027547
Dupd1	15	2766710..2806536	0.874528	-4.20631	-18.4598	0.000279408	0.0180927	1	ENSRNOG00000013034
Tmem38a	16	complement(18959315..18974770)	41.2976	-4.21286	-18.5438	2.8336e-09	1.03452e-06	6.25687e-05	ENSRNOG00000011912
Lrrc2	8	119228612..119259645	1.42628	-4.23428	-18.8211	1.49917e-05	0.00155414	0.331032	ENSRNOG00000030688
Golga7b	1	261497059..261516892	0.47318	-4.27384	-19.3444	0.000131414	0.00997164	1	ENSRNOG00000015051
Foxn1	10	complement(65621257..65634666)	0.38906	-4.28078	-19.4377	0.000708502	0.0385331	1	ENSRNOG00000010870
Srpk3	X	complement(157008824..157013443)	1.18467	-4.28474	-19.491	2.71195e-05	0.00252669	0.598825	ENSRNOG00000054548
Mybph	13	51034256..51041902	15.2683	-4.29566	-19.6392	8.20198e-10	3.61315e-07	1.81108e-05	ENSRNOG00000003336
Cacng6	1	complement(64305438..64321241)	0.938526	-4.29826	-19.6745	3.3015e-05	0.00301241	0.729004	ENSRNOG00000057852
Ano5	1	106896790..106968885	1.25207	-4.32702	-20.0707	9.12299e-06	0.00102778	0.201445	ENSRNOG00000015972
Adssl1	6	137184820..137206693	39.9663	-4.32783	-20.082	6.39725e-09	2.01797e-06	0.000141258	ENSRNOG00000046763
Them5	2	195582781..195588000	0.997305	-4.37942	-20.8131	0.000168935	0.0121904	1	ENSRNOG00000043445
Mylk4	17	33028293..33045690	1.12272	-4.37951	-20.8144	0.000428869	0.0260877	1	ENSRNOG00000050349
Tnni1	13	52624878..52637297	0.639306	-4.38327	-20.8687	0.000219007	0.0148797	1	ENSRNOG00000009073
Hsd3b3	2	complement(200585748..200762492)	0.135682	-4.41233	-21.2933	0.000813329	0.0432067	1	ENSRNOG00000042884
Ky	8	110982777..111022385	2.25441	-4.41575	-21.3439	3.89595e-08	9.79695e-06	0.000860265	ENSRNOG00000008210
Slc8a3	6	complement(104891376..105097054)	1.05863	-4.41902	-21.3924	3.32266e-07	5.73184e-05	0.00733676	ENSRNOG00000029871
Synpo2l	15	4064706..4072635	3.83576	-4.43606	-21.6465	1.05032e-07	2.29624e-05	0.0023192	ENSRNOG00000008949
Pitx2	2	233602732..233621129	1.05818	-4.48793	-22.4389	2.12947e-05	0.00211806	0.470209	ENSRNOG00000010681
Mc5r	18	64114933..64116524	0.381932	-4.49096	-22.4861	0.000395072	0.0244804	1	ENSRNOG00000016685
LOC103689974	15	complement(62067565..62097749)	3.83976	-4.51619	-22.8827	8.27955e-06	0.000957176	0.182821	ENSRNOG00000009559
Atp1b4	X	124631881..124652975	0.272134	-4.51731	-22.9005	0.000137049	0.0101892	1	ENSRNOG00000007059
Dok7	14	complement(80926654..80958478)	0.45136	-4.53687	-23.2132	6.14034e-05	0.00527568	1	ENSRNOG00000022419
Ddit4l	2	242882306..242885131	13.104	-4.55497	-23.5062	2.80851e-07	5.04184e-05	0.00620147	ENSRNOG00000010047
Arx	X	62363757..62376143	0.341306	-4.55616	-23.5255	0.000175771	0.0124269	1	ENSRNOG00000053562
Hspb7	5	159967839..159971562	12.5777	-4.58663	-24.0278	8.8743e-10	3.76833e-07	1.95953e-05	ENSRNOG00000029079
LOC100909700	1	complement(81609433..81627710)	0.47403	-4.62524	-24.6795	6.66229e-06	0.000786684	0.14711	ENSRNOG00000048783
Tnfsf11	15	complement(60482527..60512704)	4.56985	-4.63558	-24.857	1.90097e-06	0.000269072	0.0419753	ENSRNOG00000049547
Isl1	2	complement(48487736..48501436)	0.373722	-4.63587	-24.862	0.000138005	0.0102258	1	ENSRNOG00000012556
Fsd2	1	complement(143364867..143398093)	1.08895	-4.64833	-25.0776	3.90314e-06	0.000501077	0.0861852	ENSRNOG00000019278
Cnfn	1	complement(82234032..82236179)	0.911649	-4.69928	-25.9792	0.000696909	0.0380902	1	ENSRNOG00000020530
Krtap16-5	11	complement(28899792..28900376)	1.61291	-4.7079	-26.1348	0.000253815	0.0167299	1	ENSRNOG00000040064
Xirp1	8	complement(128702133..128711221)	3.18059	-4.71646	-26.2904	5.7242e-08	1.3591e-05	0.00126396	ENSRNOG00000037085
Gsdma	10	86582612..86595102	0.485574	-4.82429	-28.3305	9.35266e-05	0.00748247	1	ENSRNOG00000007943
Car14	2	complement(198010349..198016898)	3.42783	-4.87225	-29.2883	5.55589e-06	0.000674064	0.12268	ENSRNOG00000023162
Tceal7	X	106774980..106777072	1.78458	-4.88073	-29.4609	2.00235e-05	0.00202952	0.442139	ENSRNOG00000037645
Smco1	11	complement(71754902..71757801)	0.733668	-4.93857	-30.6661	0.000303505	0.0195956	1	ENSRNOG00000024960
Mstn	9	complement(53309598..53315915)	2.92341	-5.00337	-32.0748	1.7042e-07	3.39013e-05	0.00376304	ENSRNOG00000021294
Tceal5	X	complement(106746701..106747303)	1.94168	-5.01255	-32.2796	2.88372e-05	0.00267544	0.636755	ENSRNOG00000046280
Lbhd2	6	135856218..135861059	3.49826	-5.08139	-33.8572	2.28032e-06	0.000312743	0.0503517	ENSRNOG00000043137
LOC680442	10	87819150..87820168	0.560267	-5.1017	-34.3372	0.000870573	0.0453375	1	ENSRNOG00000042736
AC108323.1	20	11612383..11612727	1.64001	-5.13134	-35.0501	0.000772	0.0414757	1	ENSRNOG00000033928
Cav3	4	144382945..144398917	7.1646	-5.13897	-35.2358	1.18989e-07	2.52634e-05	0.00262739	ENSRNOG00000005798
Asb16	10	90217924..90226537	1.56254	-5.14849	-35.4691	2.55781e-06	0.000344384	0.056479	ENSRNOG00000036794
Agbl1	1	137799185..138711126	0.718089	-5.16142	-35.7884	7.96638e-06	0.000925819	0.175906	ENSRNOG00000022610
Klk7	1	99749936..99754435	0.38727	-5.16167	-35.7945	0.000853214	0.0446441	1	ENSRNOG00000018664
Actbl2	2	42829413..42832160	0.210452	-5.16419	-35.8572	0.000840601	0.0442116	1	ENSRNOG00000043292
Krtap24-1	11	complement(28582897..28583643)	0.777271	-5.17023	-36.0075	0.000814002	0.0432067	1	ENSRNOG00000048374
Dsg1	18	12008759..12038053	1.33692	-5.17862	-36.2176	1.89322e-06	0.000269072	0.0418042	ENSRNOG00000016853
AABR07035479.1	12	16950728..16958554	0.267853	-5.18498	-36.3776	0.00060242	0.0337106	1	ENSRNOG00000022599
Trim55	2	104416972..104459107	1.56823	-5.22115	-37.3013	4.83969e-06	0.000600366	0.106865	ENSRNOG00000012723
LOC100361702	20	complement(11638124..11638483)	1.87092	-5.25219	-38.1123	0.000424547	0.0258962	1	ENSRNOG00000042956
Anxa10	16	29674793..29741465	0.529528	-5.28263	-38.9253	0.000372412	0.0231641	1	ENSRNOG00000014339
Obscn	10	complement(45338009..45481008)	3.95861	-5.28535	-38.9986	7.04075e-10	3.2708e-07	1.55467e-05	ENSRNOG00000058068
LOC100361739	20	complement(11643837..11644166)	1.91117	-5.28579	-39.0106	0.000529933	0.0307125	1	ENSRNOG00000046323
Hrc	1	101324652..101328435	23.3589	-5.28683	-39.0386	9.66677e-11	6.278e-08	2.13452e-06	ENSRNOG00000020719
Camk2a	18	56193978..56295869	2.07051	-5.29829	-39.35	2.14306e-06	0.000295756	0.047321	ENSRNOG00000018712
Art5	1	complement(167192810..167202767)	0.529388	-5.34046	-40.5172	0.000104557	0.00818693	1	ENSRNOG00000020242
Asb10	4	7158448..7167509	0.550315	-5.35865	-41.0312	5.25737e-05	0.00460666	1	ENSRNOG00000024885
Sbk2	1	72425707..72433488	4.69044	-5.37517	-41.5038	2.41487e-07	4.44357e-05	0.00533228	ENSRNOG00000038625
Tmod4	2	196295069..196299896	21.3511	-5.40012	-42.2277	2.68155e-10	1.31581e-07	5.92112e-06	ENSRNOG00000021088
LOC102553069	10	complement(87563791..87564327)	1.29909	-5.43321	-43.2074	0.000541965	0.0312458	1	ENSRNOG00000012657
Hhatl	8	complement(130422066..130429132)	6.99422	-5.43557	-43.2783	3.09801e-07	5.43443e-05	0.00684072	ENSRNOG00000019404
Kcna7	1	101397828..101403320	1.79269	-5.43926	-43.389	1.48187e-06	0.000213864	0.0327212	ENSRNOG00000020779
Krt75	7	complement(143219012..143228060)	3.03876	-5.44385	-43.5272	9.79772e-07	0.000145197	0.0216343	ENSRNOG00000043203
Vgll2	20	33077106..33082962	0.783463	-5.44615	-43.5968	0.000103986	0.0081712	1	ENSRNOG00000000405
Tchh	2	193778042..193783761	6.9206	-5.45398	-43.8341	1.49481e-08	4.28661e-06	0.000330069	ENSRNOG00000056746
LOC108348235	10	87759769..87775558	0.422853	-5.48665	-44.838	0.000505747	0.029717	1	ENSRNOG00000012993
AABR07027466.1	17	32082937..32100166	1.34148	-5.50403	-45.3814	6.60417e-05	0.00558723	1	ENSRNOG00000049124
D730001G18Rik	7	complement(116003595..116010974)	1.04896	-5.53382	-46.3284	0.000414729	0.0254379	1	ENSRNOG00000051059
Krtap31-1	10	87832743..87833687	0.793628	-5.5346	-46.3533	0.000312634	0.0200095	1	ENSRNOG00000036838
AABR07012307.1	2	complement(192761538..192763577)	0.437667	-5.5373	-46.4402	0.000544534	0.0313121	1	ENSRNOG00000009314
Cmya5	2	complement(22646712..22744407)	14.0433	-5.55021	-46.8575	2.19632e-10	1.21242e-07	4.8497e-06	ENSRNOG00000023803
Eya1	5	4373626..4513142	0.423089	-5.55333	-46.9589	0.000216797	0.014775	1	ENSRNOG00000007590
AABR07067422.1	9	complement(44576918..44586358)	1.19446	-5.55689	-47.0752	0.000224604	0.0152131	1	ENSRNOG00000048571
Krt81	7	complement(143107901..143112960)	2.2266	-5.58901	-48.1347	1.22601e-05	0.00132704	0.270715	ENSRNOG00000036871
LOC690460	20	11604790..11605588	1.05438	-5.70049	-52.0017	0.000216104	0.0147733	1	ENSRNOG00000042797
Mybpc1	7	complement(29086156..29171783)	32.0661	-5.73214	-53.1552	1.70573e-10	9.91163e-08	3.76642e-06	ENSRNOG00000056493
Myoz2	2	complement(227180886..227207635)	1.29986	-5.73711	-53.3388	1.65511e-05	0.00170778	0.365464	ENSRNOG00000014815
Alpk3	1	142883040..142931940	4.67462	-5.75526	-54.0138	2.07046e-10	1.17225e-07	4.57179e-06	ENSRNOG00000011659
Padi3	5	complement(159309000..159336429)	1.10565	-5.75551	-54.0232	7.92027e-06	0.00092533	0.174887	ENSRNOG00000006950
Pitx1	17	8878270..8884423	0.391618	-5.76352	-54.324	0.000144158	0.010646	1	ENSRNOG00000011423
Lypd5	1	81208212..81213937	0.612955	-5.76873	-54.5206	0.000272324	0.0176859	1	ENSRNOG00000019432
Krt40	10	complement(87453688..87459652)	0.709759	-5.82815	-56.8129	0.000238134	0.0158381	1	ENSRNOG00000013896
Trim72	1	199449973..199457895	5.87316	-5.83522	-57.0921	2.08482e-08	5.68332e-06	0.000460349	ENSRNOG00000022099
Vsig8	13	90943255..90951443	4.69948	-5.84678	-57.5516	1.71022e-09	6.62513e-07	3.77633e-05	ENSRNOG00000008668
AABR07044583.2	20	complement(11530134..11538998)	1.07192	-5.84839	-57.6156	0.000176129	0.0124269	1	ENSRNOG00000042329
Trim63	5	152533349..152547179	8.66625	-5.87682	-58.7622	5.44272e-09	1.82092e-06	0.000120181	ENSRNOG00000016543
Mlf1	2	164549455..164582643	33.0302	-5.88581	-59.1296	2.35422e-09	8.96268e-07	5.19836e-05	ENSRNOG00000012827
Elovl3	1	265883355..265887226	0.501671	-5.88645	-59.1559	0.000124722	0.00956249	1	ENSRNOG00000019124
AC108323.2	20	11649814..11650656	1.13782	-5.88758	-59.2023	0.000184951	0.0130061	1	ENSRNOG00000046538
Lipm	1	252409268..252428774	0.438902	-5.95419	-61.9996	0.000162805	0.0118643	1	ENSRNOG00000019301
Krt34	10	complement(87950001..87954055)	2.9415	-5.95938	-62.2234	5.62928e-06	0.000679236	0.1243	ENSRNOG00000051302
LOC100361664	20	complement(11626544..11626876)	3.03769	-5.96253	-62.3591	0.000123507	0.0095023	1	ENSRNOG00000001220
LOC687631	20	11596775..11597647	1.20728	-6.02221	-64.9928	0.000113285	0.00880794	1	ENSRNOG00000047532
Tuba8	4	153774486..153791328	8.82552	-6.05259	-66.3761	2.85793e-09	1.03452e-06	6.3106e-05	ENSRNOG00000048169
Krtap26-1	11	complement(28613619..28614260)	1.72125	-6.09108	-68.1708	0.000133463	0.010058	1	ENSRNOG00000048212
Krtap4-3	10	complement(87586472..87753700)	0.689679	-6.09197	-68.2129	0.000133974	0.0100622	1	ENSRNOG00000034110
Eno3	10	57278307..57283653	181.494	-6.09639	-68.4222	5.26856e-12	8.30965e-09	1.16335e-07	ENSRNOG00000004078
Dcun1d2	16	complement(81008176..81028656)	0.413865	-6.09761	-68.48	2.20279e-05	0.00216701	0.486398	ENSRNOG00000052837
Popdc3	20	50394650..50422560	3.34065	-6.11274	-69.2018	1.42031e-06	0.000206327	0.0313618	ENSRNOG00000047102
LOC100911516_2	9	complement(101388151..101388833)	23.5979	-6.11374	-69.2501	3.23369e-07	5.62229e-05	0.0071403	ENSRNOG00000051180
Lrrc14b	1	31531143..31535314	1.27086	-6.17189	-72.098	3.06585e-06	0.000402959	0.0676971	ENSRNOG00000028357
Dusp27	13	complement(84302830..84331905)	1.56693	-6.18272	-72.6412	4.01532e-07	6.71684e-05	0.00886622	ENSRNOG00000003722
Tnnt3	1	215666628..215683628	861.132	-6.18476	-72.7442	6.12144e-12	9.01116e-09	1.35167e-07	ENSRNOG00000020332
RGD1561684	10	complement(87529207..87529599)	3.01266	-6.18964	-72.9907	9.93444e-05	0.00789073	1	ENSRNOG00000060941
Asb11	X	complement(31700633..31780425)	1.0612	-6.20124	-73.5798	6.22639e-06	0.000739166	0.137485	ENSRNOG00000003452
Mybpc2	1	complement(100506704..100530183)	78.4004	-6.2063	-73.8386	2.57783e-12	4.74342e-09	5.6921e-08	ENSRNOG00000019627
Krtap17-1	10	complement(87927539..87928251)	1.69889	-6.22221	-74.6574	8.32445e-05	0.00683317	1	ENSRNOG00000042473
Sh3bgr	11	36555416..36579535	22.6894	-6.2279	-74.9524	4.94369e-10	2.37308e-07	1.09162e-05	ENSRNOG00000028238
LOC100365588	10	complement(87516452..87517199)	2.74669	-6.23202	-75.1666	2.08401e-05	0.00209169	0.460171	ENSRNOG00000053283
Rpl3l	10	14094754..14105308	18.5494	-6.27066	-77.2069	1.54101e-09	6.07625e-07	3.4027e-05	ENSRNOG00000014641
Lbx1	1	complement(264973315..264975132)	1.08673	-6.28298	-77.8694	5.13827e-05	0.00453832	1	ENSRNOG00000025520
Srl	10	11240138..11284332	14.6546	-6.29756	-78.6601	3.53919e-11	2.8944e-08	7.81489e-07	ENSRNOG00000005269
Mast4	2	complement(32444565..32518643)	0.199934	-6.34029	-81.0248	0.000103087	0.00815864	1	ENSRNOG00000010720
AABR07052585.1	3	complement(63820757..63836017)	1.70087	-6.34192	-81.1163	3.02656e-06	0.000401886	0.0668295	ENSRNOG00000022637
Rbfox1	10	complement(8312961..8654892)	2.57952	-6.38128	-83.3596	1.30683e-07	2.70935e-05	0.00288561	ENSRNOG00000002827
AABR07030443.2	10	86337728..86338411	25.28	-6.41362	-85.2496	7.88223e-07	0.000120866	0.0174048	ENSRNOG00000060511
Fbxo40	11	66713888..66731198	3.8082	-6.43273	-86.3861	2.09253e-07	3.97552e-05	0.00462052	ENSRNOG00000002459
Krtap2-4	10	complement(87521178..87521572)	3.56409	-6.43689	-86.636	6.16464e-05	0.00527602	1	ENSRNOG00000056967
Krt86	7	143122269..143128932	3.16373	-6.45888	-87.9661	1.13244e-06	0.000166703	0.0250055	ENSRNOG00000008367
Krtap16-1	10	complement(87919100..87920581)	0.982979	-6.48304	-89.4519	3.22479e-05	0.00295463	0.712066	ENSRNOG00000061192
Ankrd23	9	complement(43112141..43116521)	38.8382	-6.52872	-92.3295	5.01393e-11	3.57138e-08	1.10713e-06	ENSRNOG00000016151
Ryr1	1	complement(87959712..88066101)	9.53675	-6.53027	-92.4287	8.41904e-12	1.01377e-08	1.85901e-07	ENSRNOG00000020557
Krt28	10	complement(87276293..87286387)	2.11034	-6.53763	-92.9016	8.93485e-06	0.00101696	0.19729	ENSRNOG00000011846
Krtap1-5	10	complement(87500299..87500919)	2.43884	-6.5432	-93.2606	4.51926e-05	0.00402378	0.997897	ENSRNOG00000054186
AC132720.2	1	complement(215659713..215660492)	4.68823	-6.54728	-93.5248	5.73047e-07	9.30402e-05	0.0126535	ENSRNOG00000051534
Tmem233	12	46257343..46287546	3.80114	-6.55419	-93.9738	2.46676e-05	0.00235089	0.544686	ENSRNOG00000053974
Myod1	1	102396538..102399248	1.425	-6.58902	-96.2701	3.44167e-06	0.000444698	0.0759955	ENSRNOG00000011306
Asb12	X	complement(64714335..64800435)	2.74236	-6.60212	-97.1484	6.77264e-07	0.000106819	0.0149547	ENSRNOG00000004197
Lrrc30	9	complement(115849732..115850634)	5.33572	-6.61132	-97.7699	1.49488e-07	3.02829e-05	0.00330084	ENSRNOG00000030389
Ank1	16	complement(73681422..73827488)	2.9452	-6.61691	-98.1494	1.58035e-11	1.6617e-08	3.48956e-07	ENSRNOG00000018241
Pygm	1	221756286..221771143	167.113	-6.62753	-98.8746	2.35956e-12	4.73649e-09	5.21014e-08	ENSRNOG00000021090
LOC100909661	10	complement(87896771..87898252)	1.10864	-6.65872	-101.035	2.39341e-05	0.00230781	0.528489	ENSRNOG00000053360
Myog	13	51126459..51129048	1.95083	-6.66628	-101.566	2.47805e-06	0.000335692	0.0547177	ENSRNOG00000030743
RGD1561557	20	complement(11554899..11556312)	1.19032	-6.69377	-103.521	2.45091e-05	0.00235089	0.541185	ENSRNOG00000060674
Krtap13-1	11	28692708..28693214	3.42404	-6.73937	-106.845	3.94524e-05	0.00355571	0.871148	ENSRNOG00000042531
Fitm1	15	34251606..34253073	7.25578	-6.76696	-108.907	5.59262e-08	1.34229e-05	0.00123491	ENSRNOG00000019019
Mypn	20	26988774..27074138	3.59799	-6.78566	-110.328	2.8235e-09	1.03452e-06	6.23457e-05	ENSRNOG00000000383
Txlnb	1	12915734..12961670	5.56184	-6.78777	-110.49	1.8723e-08	5.2332e-06	0.000413423	ENSRNOG00000060021
Krtap2-1	10	complement(87534736..87535438)	2.55896	-6.78894	-110.579	3.02428e-05	0.00279411	0.667792	ENSRNOG00000060847
Asb14	16	2537248..2556735	0.897992	-6.79298	-110.89	2.22281e-05	0.00217177	0.490819	ENSRNOG00000013346
Krt71	7	complement(143345201..143353925)	37.0913	-6.81446	-112.553	4.40348e-12	7.47948e-09	9.72332e-08	ENSRNOG00000049495
Dhrs7c	10	54352270..54370653	15.261	-6.82264	-113.193	2.31095e-08	6.14797e-06	0.000510281	ENSRNOG00000026548
Krt31	10	complement(87959408..87962846)	6.25947	-6.8305	-113.811	1.16591e-07	2.52398e-05	0.00257446	ENSRNOG00000030344
Lrrc38	5	162031722..162053723	0.800458	-6.85307	-115.606	1.40289e-05	0.00147511	0.309773	ENSRNOG00000015264
Klhl41	3	55910177..55923303	30.2838	-6.88069	-117.84	1.99943e-11	2.00047e-08	4.41495e-07	ENSRNOG00000007461
Myoz3	18	complement(55843164..55859333)	5.17884	-6.91461	-120.644	6.31504e-07	0.0001013	0.0139442	ENSRNOG00000057139
AABR07072759.1	2	193807281..193809637	1.05061	-6.92291	-121.339	2.06422e-05	0.00208128	0.4558	ENSRNOG00000009610
Neb	3	complement(37658563..37854561)	18.2764	-6.92461	-121.483	2.14406e-12	4.7343e-09	4.7343e-08	ENSRNOG00000006783
Klhl31	8	84945444..84968811	9.10299	-6.93458	-122.326	1.50002e-12	3.68022e-09	3.3122e-08	ENSRNOG00000006224
AABR07006049.1	1	complement(215057617..215423099)	0.700897	-6.959	-124.414	9.84196e-06	0.00110315	0.21732	ENSRNOG00000046649
Krtap3-3	10	complement(87474871..87475882)	3.39446	-6.97019	-125.382	3.03949e-06	0.000401886	0.067115	ENSRNOG00000049383
Stac3	7	70807867..70815270	10.5025	-6.98023	-126.258	6.88235e-09	2.14041e-06	0.000151969	ENSRNOG00000008050
Myo18b	12	49761120..49979758	3.42143	-6.98367	-126.56	1.42965e-08	4.24998e-06	0.000315681	ENSRNOG00000048430
Psors1c2	20	complement(3727419..3728844)	11.773	-7.05439	-132.918	4.76384e-08	1.18191e-05	0.0010519	ENSRNOG00000048579
Eef1a2	3	complement(176657107..176666282)	45.0347	-7.08004	-135.302	3.45279e-13	1.3573e-09	7.62411e-09	ENSRNOG00000012477
Cavin4	5	64412895..64423725	4.42531	-7.09011	-136.25	2.16166e-11	2.00047e-08	4.77316e-07	ENSRNOG00000008027
Mt4	19	complement(11339767..11341863)	9.42351	-7.0975	-136.95	8.99449e-07	0.000134194	0.0198607	ENSRNOG00000019004
Hspb3	2	complement(45517789..45518502)	3.18659	-7.12589	-139.671	4.75411e-06	0.000593082	0.104975	ENSRNOG00000010992
Dsg4	18	12056113..12092858	0.733201	-7.13683	-140.735	1.21992e-05	0.00132695	0.269371	ENSRNOG00000022364
LOC298139	5	90338795..90352755	0.869936	-7.15975	-142.988	1.21279e-05	0.00132572	0.267796	ENSRNOG00000045733
RGD1564899	16	complement(8881138..8885797)	2.39424	-7.16888	-143.896	1.58144e-08	4.47689e-06	0.000349198	ENSRNOG00000049942
Prkag3	9	complement(81999376..82008620)	2.13369	-7.16902	-143.91	9.92519e-08	2.21372e-05	0.00219158	ENSRNOG00000017248
Krt26	10	complement(87238723..87248632)	1.44921	-7.19583	-146.609	4.01642e-06	0.000512639	0.0886865	ENSRNOG00000033617
Zmiz2	14	86652365..86661441	1.12337	-7.24751	-151.955	5.07415e-06	0.000625934	0.112042	ENSRNOG00000054513
Krt82	7	complement(143196068..143206265)	1.36672	-7.25203	-152.433	5.71478e-06	0.000683227	0.126188	ENSRNOG00000033403
Smyd1	4	complement(99074535..99125111)	3.31564	-7.25393	-152.634	9.40994e-08	2.12021e-05	0.00207781	ENSRNOG00000006776
Jsrp1	7	11769400..11774387	9.73788	-7.2709	-154.44	2.93186e-09	1.04417e-06	6.47385e-05	ENSRNOG00000032951
Krtap14	11	complement(28776761..28777603)	3.08682	-7.32075	-159.869	1.0361e-05	0.00114966	0.228781	ENSRNOG00000001567
LOC100909784_2	4	51661654..51671203	1.91333	-7.34535	-162.618	1.02633e-07	2.26623e-05	0.00226623	ENSRNOG00000049639
Myf6	7	complement(49739646..49741540)	4.49156	-7.37297	-165.762	1.79462e-07	3.53813e-05	0.00396271	ENSRNOG00000004878
Plcd4	9	81816872..81844364	2.16825	-7.38676	-167.354	6.72208e-08	1.56242e-05	0.0014843	ENSRNOG00000016361
Lmod3	4	complement(129604267..129619142)	11.053	-7.40497	-169.48	1.13425e-09	4.63804e-07	2.50454e-05	ENSRNOG00000032443
Acta1	19	complement(56674074..56677084)	1258.49	-7.45458	-175.41	2.76669e-11	2.34966e-08	6.10912e-07	ENSRNOG00000017786
Klhl40	8	130416355..130421871	3.08123	-7.47428	-177.821	1.3129e-07	2.70935e-05	0.002899	ENSRNOG00000019390
Krt83	7	complement(143078996..143085833)	2.01556	-7.52537	-184.231	8.73465e-06	0.000999326	0.19287	ENSRNOG00000032859
Krt32	10	complement(87993551..88000534)	3.75757	-7.56223	-188.998	3.42468e-08	8.79306e-06	0.000756203	ENSRNOG00000013611
Casq1	13	complement(90592681..90602365)	144.546	-7.56287	-189.083	1.03806e-13	1.14607e-09	2.29214e-09	ENSRNOG00000006930
Cox8b	1	complement(213648787..213650247)	16.7656	-7.58081	-191.448	2.31144e-07	4.28899e-05	0.0051039	ENSRNOG00000014656
Myom2	16	complement(79587640..79671719)	17.3936	-7.60511	-194.701	7.16027e-12	9.57059e-09	1.58106e-07	ENSRNOG00000011754
Mylk2	3	148386189..148399501	10.1476	-7.61045	-195.421	2.27947e-10	1.22764e-07	5.0333e-06	ENSRNOG00000008235
Krtap3-1	10	complement(87484342..87484935)	9.03681	-7.61697	-196.308	3.84289e-07	6.56884e-05	0.00848549	ENSRNOG00000012544
Trim54	6	complement(26603369..26624092)	9.22204	-7.62244	-197.053	3.9044e-08	9.79695e-06	0.000862131	ENSRNOG00000006146
Smpx	X	complement(40030248..40086870)	9.37891	-7.72914	-212.179	6.8791e-08	1.56926e-05	0.00151897	ENSRNOG00000007495
AABR07005775.1	1	complement(197856903..197858016)	668.983	-7.73071	-212.411	3.68816e-13	1.3573e-09	8.14383e-09	ENSRNOG00000047124
Mb	7	complement(118101634..118108864)	58.7342	-7.77343	-218.794	6.79182e-11	4.68657e-08	1.4997e-06	ENSRNOG00000004583
Nmrk2	7	11383116..11386948	2.16178	-7.8145	-225.112	6.93523e-07	0.000108608	0.0153137	ENSRNOG00000042897
Krtap11-1	11	complement(29710298..29710849)	6.67436	-7.82125	-226.167	3.44383e-06	0.000444698	0.0760433	ENSRNOG00000027478
Prr9	2	complement(192025875..192027225)	9.9739	-7.82147	-226.203	2.0441e-07	3.92484e-05	0.00451357	ENSRNOG00000012312
Ckmt2	2	complement(21422818..21437193)	8.1493	-7.88001	-235.57	6.21583e-08	1.46012e-05	0.00137252	ENSRNOG00000055450
Krtap3-2	10	complement(87467991..87468711)	5.39369	-7.89856	-238.619	2.47028e-06	0.000335692	0.0545463	ENSRNOG00000045678
Crnn	2	193429176..193431487	2.47612	-7.90512	-239.706	2.06776e-06	0.000287158	0.0456582	ENSRNOG00000008721
Myoz1	15	4077091..4084314	114.022	-7.97939	-252.369	3.84499e-11	3.03219e-08	8.49012e-07	ENSRNOG00000040122
LOC100912306	18	35574002..35593541	7.73928	-7.98722	-253.742	8.35883e-09	2.52837e-06	0.000184571	ENSRNOG00000047186
Nrap	1	complement(277104514..277181414)	13.9753	-7.99408	-254.951	3.52672e-09	1.23609e-06	7.78735e-05	ENSRNOG00000016714
Krtap8-1	11	complement(29618672..29618857)	36.0544	-7.99848	-255.73	1.85176e-07	3.61847e-05	0.00408888	ENSRNOG00000043471
Art1	1	167197549..167206614	6.4688	-8.00038	-256.068	3.00943e-08	7.81779e-06	0.000664512	ENSRNOG00000020251
Unc45b	10	70262361..70290445	1.93679	-8.0294	-261.27	1.29634e-07	2.70935e-05	0.00286246	ENSRNOG00000009466
Ampd1	2	205568935..205590021	37.0638	-8.06803	-268.362	7.36833e-12	9.57059e-09	1.627e-07	ENSRNOG00000018656
Ppp1r27	10	complement(109727850..109729019)	5.84647	-8.14418	-282.906	8.73105e-07	0.000132048	0.019279	ENSRNOG00000036690
Sprr1a	2	complement(192669143..192671059)	16.0005	-8.18764	-291.558	1.45734e-08	4.24998e-06	0.000321795	ENSRNOG00000024028
Myh2	10	53713938..53848347	122.8	-8.20266	-294.609	8.34521e-10	3.61315e-07	1.84271e-05	ENSRNOG00000049695
Cox6a2	1	complement(199624037..199624783)	114.632	-8.2243	-299.062	2.17433e-11	2.00047e-08	4.80113e-07	ENSRNOG00000019851
Sln	8	58431407..58435654	16.9466	-8.27461	-309.675	5.12114e-07	8.4388e-05	0.011308	ENSRNOG00000009047
Actn3	1	complement(220120533..220136470)	259.723	-8.27768	-310.334	9.73222e-13	2.68621e-09	2.14897e-08	ENSRNOG00000019745
Myl1	9	complement(73937823..73958480)	610.329	-8.29706	-314.532	3.11973e-14	6.88867e-10	6.88867e-10	ENSRNOG00000013262
Krt85	7	complement(143161235..143167772)	5.88573	-8.35058	-326.418	1.18811e-07	2.52634e-05	0.00262347	ENSRNOG00000008436
LOC100909761	9	37727942..37747514	10.6949	-8.36373	-329.408	1.9626e-08	5.41703e-06	0.000433362	ENSRNOG00000050004
Tnni2	1	215609036..215611658	416.769	-8.37617	-332.26	4.5175e-13	1.42501e-09	9.97509e-09	ENSRNOG00000020276
Actn2	17	complement(66304501..66397653)	21.2827	-8.37895	-332.901	1.23111e-10	7.76692e-08	2.71842e-06	ENSRNOG00000017833
Krt73	7	complement(143399808..143408277)	7.61055	-8.38567	-334.456	2.13674e-08	5.75383e-06	0.000471814	ENSRNOG00000025087
LOC100912348	9	37749059..37760569	11.3345	-8.42523	-343.754	4.97538e-09	1.71658e-06	0.000109861	ENSRNOG00000048794
LOC100909784_1	4	51553454..51561174	2.63657	-8.49975	-361.975	5.61421e-07	9.18276e-05	0.0123967	ENSRNOG00000045831
Sypl2	2	complement(211003046..211017778)	15.7266	-8.53232	-370.242	2.54648e-10	1.27793e-07	5.62289e-06	ENSRNOG00000019780
Krt35	10	complement(88006179..88009576)	4.46128	-8.54798	-374.283	7.2403e-07	0.000111799	0.0159873	ENSRNOG00000013754
Pgam2	14	complement(86044969..86047162)	109.763	-8.56998	-380.032	2.36201e-11	2.08622e-08	5.21556e-07	ENSRNOG00000013532
Pvalb	7	complement(119429019..119441487)	975.237	-8.57185	-380.527	1.73639e-13	1.27804e-09	3.83412e-09	ENSRNOG00000006471
Kb23	7	complement(143135074..143141589)	3.86664	-8.63033	-396.266	6.76274e-07	0.000106819	0.0149328	ENSRNOG00000030814
Cacng1	10	complement(95921174..95934345)	9.32953	-8.69678	-414.946	7.47095e-09	2.29119e-06	0.000164966	ENSRNOG00000003245
Apobec2	9	14529218..14542731	165.395	-8.70246	-416.583	8.72313e-12	1.01377e-08	1.92616e-07	ENSRNOG00000012303
Ckm	1	80321585..80331841	861.84	-8.72443	-422.976	2.36064e-10	1.24108e-07	5.21253e-06	ENSRNOG00000016837
Tnnc2	3	complement(161243587..161246351)	619.488	-8.75468	-431.939	1.03939e-11	1.14754e-08	2.29508e-07	ENSRNOG00000015155
Aqp4	18	complement(6765945..6782996)	3.32983	-8.76083	-433.782	1.22821e-09	4.93091e-07	2.712e-05	ENSRNOG00000016043
Abra	7	complement(80792600..80796670)	9.38552	-8.8486	-460.991	1.46279e-08	4.24998e-06	0.000322998	ENSRNOG00000007999
Trdn	1	complement(25403390..25839345)	18.6351	-8.85044	-461.581	4.27424e-11	3.14598e-08	9.43794e-07	ENSRNOG00000012609
Krtap15-1	11	28780446..28781270	9.13198	-8.85091	-461.73	2.1065e-07	3.97552e-05	0.00465135	ENSRNOG00000049399
AABR07052585.2	3	complement(63566184..63568464)	93.4671	-8.903	-478.708	4.06117e-11	3.09223e-08	8.96748e-07	ENSRNOG00000023227
Smtnl1	3	complement(72207113..72219246)	19.4871	-8.93169	-488.322	7.23762e-10	3.2708e-07	1.59814e-05	ENSRNOG00000007516
Csrp3	1	complement(104147206..104166367)	10.1628	-8.94958	-494.417	5.11305e-09	1.73694e-06	0.000112901	ENSRNOG00000014327
Hjv	2	198655437..198659317	31.8127	-8.97212	-502.199	2.49057e-10	1.27793e-07	5.49942e-06	ENSRNOG00000021200
Xirp2	3	53563194..53658132	15.5239	-9.05127	-530.521	1.36103e-10	8.12241e-08	3.00529e-06	ENSRNOG00000034258
Mylpf	1	198655742..198658583	951.403	-9.16411	-573.684	2.69229e-13	1.3573e-09	5.94485e-09	ENSRNOG00000017645
Krt27	10	complement(87256434..87261717)	20.9008	-9.18938	-583.821	7.25823e-10	3.2708e-07	1.60269e-05	ENSRNOG00000011628
Krtap7-1	11	complement(29640938..29641551)	18.2446	-9.42303	-686.457	6.89363e-08	1.56926e-05	0.00152218	ENSRNOG00000043017
Ppp1r3a	4	complement(41171486..41212072)	4.35697	-10.1257	-1117.24	1.31096e-10	8.04093e-08	2.89474e-06	ENSRNOG00000059350
Krt25	10	complement(87225343..87232723)	33.9896	-10.7996	-1782.42	8.01099e-11	5.36032e-08	1.76891e-06	ENSRNOG00000011196

## Sheet: Table S9.D100,PFOA+ZAL,DEGs
RNA-seq analysis
D100, PFOA+ZAL, DEGs with FC1.5, FDRp<0.05
Name	Chromosome	Region	Max group mean	Log₂ fold change	Fold change	P-value	FDR p-value	Bonferroni	ENSEMBL
Igh-6	6	complement(138092131..138093643)	63.2055	8.26838	308.339	1.77636e-15	9.80593e-12	3.92237e-11	ENSRNOG00000048402			>2 fold change	>1.5 fold change
AABR07005664.1	6	complement(142635329..142676432)	22.2099	6.80286	111.651	4.06941e-12	2.80802e-09	8.98567e-08	ENSRNOG00000048403		Up Regulated	98	315
AABR07072266.1	11	complement(87767159..87769761)	1.89699	5.98612	63.3874	2.08129e-05	0.000961627	0.459569	ENSRNOG00000029216		Down Regulated	571	769
AABR07065768.1	6	complement(140485452..140485913)	2.66602	5.66583	50.7673	3.68083e-05	0.00146181	0.812764	ENSRNOG00000050944		Total	669	1084
AABR07051563.1	3	17107861..17108471	1.79094	5.35297	40.87	4.56482e-05	0.00172006	1	ENSRNOG00000048070
LOC100910418	16	73755539..73763312	0.516938	4.6837	25.7	0.00191154	0.0273727	1	ENSRNOG00000060898
Npy	4	79557854..79565097	0.751483	4.63751	24.8902	0.00384332	0.0444549	1	ENSRNOG00000009768
AABR07065773.1	6	complement(140714676..140715174)	2.83642	4.11009	17.2687	1.09662e-05	0.000579293	0.242145	ENSRNOG00000056689
LOC100911727	1	75233703..75264293	0.978706	3.8601	14.5213	0.000208538	0.00551466	1	ENSRNOG00000047206
AABR07013111.1	2	223029559..223045185	3.48545	3.75224	13.4753	1.51069e-05	0.000751294	0.333574	ENSRNOG00000030575
AABR07051707.1	3	19690016..19690544	3.40881	3.73384	13.3045	0.000152434	0.00428776	1	ENSRNOG00000057618
Aldh18a1	1	complement(259057402..259089642)	0.467204	3.43798	10.8376	0.00303229	0.037658	1	ENSRNOG00000015267
B4gat1	1	220322940..220324430	0.817734	3.34235	10.1426	0.00227939	0.0307648	1	ENSRNOG00000046904
Robo4	8	complement(39083327..39093277)	0.435917	3.26457	9.61025	0.00133088	0.0212883	1	ENSRNOG00000049289
AABR07065821.1	6	complement(142791766..142880382)	1.20399	3.13319	8.77372	0.000559485	0.0115322	1	ENSRNOG00000050561
AABR07061378.1	4	complement(120040772..120041238)	49.208	3.10903	8.62802	1.00295e-05	0.0005428	0.221462	ENSRNOG00000059069
Tcim	16	72388880..72389200	5.30698	2.91626	7.54886	0.000136984	0.00395909	1	ENSRNOG00000049811
LOC685351	13	complement(84745556..84759098)	19.5994	2.77133	6.82736	0.00248355	0.0327008	1	ENSRNOG00000038499
Slc17a8	7	complement(30216104..30274984)	0.176583	2.2795	4.85508	0.00374293	0.0436242	1	ENSRNOG00000007581
AABR07065812.2	6	complement(142177345..142178771)	5.86452	2.26937	4.82112	0.0015528	0.0237284	1	ENSRNOG00000049870
Sez6	10	complement(64865805..64915148)	7.47572	2.17133	4.50438	1.09076e-05	0.000577582	0.240852	ENSRNOG00000009350
AABR07060872.1	4	98337367..98523473	38.9057	2.06332	4.17946	0.000260208	0.00654403	1	ENSRNOG00000049829
Wbp1	4	complement(114817576..114820127)	3.9509	2.02556	4.0715	0.00132792	0.0212785	1	ENSRNOG00000061902
LOC100911319	7	complement(2351933..2353875)	37.7852	2.01554	4.04331	1.36314e-07	1.94191e-05	0.00300996	ENSRNOG00000050108
Ubald1	10	10889488..10893467	17.5723	1.99288	3.98032	0.00413709	0.0467269	1	ENSRNOG00000046295
LOC103689943	10	28243..72912	5.00818	1.95078	3.86584	0.00218765	0.0298911	1	ENSRNOG00000002314
Jchain	14	21177237..21183542	12.8576	1.94933	3.86196	0.000146016	0.00415199	1	ENSRNOG00000003666
LOC100910725	4	162077188..162168221	0.169495	1.9249	3.79711	0.000788438	0.0146416	1	ENSRNOG00000030522
AABR07034639.1	11	complement(82366074..82366505)	414.108	1.87116	3.65827	0.00154269	0.0236065	1	ENSRNOG00000031273
Cxcl1	14	complement(18743685..18745457)	17.7637	1.84635	3.5959	2.90899e-07	3.56853e-05	0.00642335	ENSRNOG00000002802
Upk1a	1	complement(89060581..89068348)	0.699219	1.83897	3.57754	0.000150532	0.00425594	1	ENSRNOG00000024331
AABR07045047.1	20	complement(32797689..32798870)	0.556462	1.82923	3.55348	0.000219809	0.00570664	1	ENSRNOG00000053110
Prr29	10	94566928..94569366	0.514293	1.79766	3.47656	0.000636372	0.0125799	1	ENSRNOG00000060193
AABR07021384.1	13	complement(69172167..69172643)	2.41812	1.78853	3.45463	0.00027086	0.00674203	1	ENSRNOG00000029859
AABR07007023.1	1	277459200..277460299	0.281102	1.75443	3.37393	0.00307442	0.0379889	1	ENSRNOG00000056577
LOC100360573	19	38619764..38620298	437.11	1.73759	3.33477	0.00420988	0.0472589	1	ENSRNOG00000020093
Cby3	10	35857797..35860987	0.354614	1.71343	3.27939	0.000595919	0.0120499	1	ENSRNOG00000003395
Cd27	4	complement(157744882..157750088)	1.32467	1.70639	3.26342	8.43157e-05	0.00274912	1	ENSRNOG00000027466
Pcsk2	3	137618898..137925605	0.558591	1.66971	3.1815	0.00142304	0.0221494	1	ENSRNOG00000005438
Crtac1	1	complement(261514141..261669586)	0.345635	1.66907	3.18011	0.00125385	0.0204779	1	ENSRNOG00000015220
AABR07035218.1	12	7081895..7094002	38.0683	1.66372	3.16833	5.77934e-07	6.25557e-05	0.0127614	ENSRNOG00000029813
Tph1	1	complement(102669868..102699442)	12.0383	1.6543	3.1477	0.00372568	0.0435274	1	ENSRNOG00000011672
Nnat	3	154043873..154046330	396.336	1.63024	3.09564	6.78604e-06	0.000401723	0.149843	ENSRNOG00000024923
Grik3	5	143500441..143715546	3.35829	1.62283	3.07979	1.05716e-05	0.000562486	0.233432	ENSRNOG00000008992
Rab3b	5	128501847..128568188	3.87242	1.57458	2.97848	0.000548617	0.0113911	1	ENSRNOG00000008001
Rtkn	4	113968995..113984632	13.2391	1.57411	2.97752	1.57743e-06	0.00013606	0.0348313	ENSRNOG00000059679
Dbp	1	101687855..101692846	23.2738	1.56469	2.95813	4.35875e-06	0.00028816	0.0962456	ENSRNOG00000021027
Lbp	3	154786215..154813464	564.308	1.56253	2.95372	4.32455e-05	0.00164355	0.954904	ENSRNOG00000014532
AABR07067896.1	9	complement(71835883..71852113)	1.19378	1.54336	2.91472	0.000766286	0.0143881	1	ENSRNOG00000046343
Nr1d1	10	complement(86683875..86690815)	26.7764	1.52071	2.86932	0.00244135	0.0322606	1	ENSRNOG00000009329
Ighm	6	complement(138054662..138662511)	6.75543	1.48715	2.80335	0.000433293	0.00946345	1	ENSRNOG00000034190
Hcar1	12	38144855..38146271	5.9366	1.47243	2.77488	8.52785e-07	8.48214e-05	0.0188304	ENSRNOG00000026661
Ccdc36	8	complement(117183343..117211170)	0.548206	1.45516	2.74188	0.00268037	0.0345506	1	ENSRNOG00000048919
Hcar2	12	38160464..38161546	7.13528	1.44655	2.72555	1.44795e-05	0.000731723	0.319721	ENSRNOG00000026653
Ascl2	1	complement(216154002..216156409)	0.274077	1.43019	2.69483	0.00342327	0.0411035	1	ENSRNOG00000020434
Chi3l1	13	51022681..51030802	146.574	1.41576	2.668	0.000302396	0.00721081	1	ENSRNOG00000053272
LOC100909441	2	199199845..199203637	66.8194	1.39955	2.63819	0.00401683	0.0457665	1	ENSRNOG00000015544
Slc13a1	4	complement(51121123..51199570)	0.89254	1.3991	2.63736	0.00374088	0.0436242	1	ENSRNOG00000008121
Igdcc3	8	70630767..70684115	0.226226	1.39242	2.62518	0.00429838	0.0480512	1	ENSRNOG00000030800
Zim1	1	70253650..70266809	6.52221	1.37413	2.59212	0.000202967	0.00538667	1	ENSRNOG00000015071
Cpa1	4	57952982..57959109	48.7814	1.35438	2.55687	2.89856e-05	0.00124037	0.640032	ENSRNOG00000010725
Zfp385c	10	complement(88541657..88551056)	2.63457	1.30057	2.46327	4.88001e-05	0.00180798	1	ENSRNOG00000025370
Anxa8	16	10417185..10432393	93.4104	1.29951	2.46146	0.000101365	0.00315689	1	ENSRNOG00000060949
Bhlhe41	4	complement(180232382..180234804)	28.4275	1.29913	2.4608	7.87089e-08	1.24141e-05	0.00173797	ENSRNOG00000048961
Krt23	10	complement(87391623..87407634)	27.8737	1.2665	2.40578	3.34444e-05	0.00136504	0.738487	ENSRNOG00000011907
Lrrc26	3	2506426..2507752	1.59573	1.26487	2.40305	0.00456637	0.0499405	1	ENSRNOG00000011457
Gng13	10	15088935..15090839	35.6314	1.24478	2.36983	3.92556e-06	0.000270099	0.0866802	ENSRNOG00000039350
AABR07053830.1	3	129462738..129463031	5.85992	1.23039	2.3463	0.00118812	0.0196516	1	ENSRNOG00000055829
Cd3e	8	complement(49297608..49308806)	2.29774	1.19917	2.29608	0.000152783	0.0042921	1	ENSRNOG00000016069
Btbd11	7	complement(24043126..24313885)	2.95799	1.18646	2.27594	9.97655e-05	0.00311587	1	ENSRNOG00000005758
Kcnh1	13	110920737..111232269	5.64617	1.17438	2.25695	0.000570903	0.0116507	1	ENSRNOG00000003841
Ttll10	5	complement(173471010..173484986)	1.13486	1.16988	2.24993	8.05252e-05	0.00264202	1	ENSRNOG00000020132
Plagl1	1	7252349..7259035	20.3292	1.16774	2.2466	2.6327e-06	0.000203974	0.0581326	ENSRNOG00000025587
Sell	13	82369493..82387631	0.854265	1.15983	2.23431	0.00420313	0.0472072	1	ENSRNOG00000002776
Nrg2	18	complement(28835417..29015552)	1.5596	1.15671	2.22948	5.24929e-06	0.000332119	0.11591	ENSRNOG00000019093
Acsm3	1	189514553..189541224	10.7048	1.1477	2.2156	0.00311571	0.0383865	1	ENSRNOG00000032246
Hepacam	8	39848448..39865130	0.90051	1.14752	2.21533	0.00218894	0.0298911	1	ENSRNOG00000009219
AABR07030603.1	10	complement(95434374..95434688)	17.8763	1.13964	2.20326	1.68584e-05	0.000818132	0.37225	ENSRNOG00000050188
Pfkfb3	17	70684134..70713726	24.229	1.1345	2.19542	9.38212e-06	0.00051534	0.207167	ENSRNOG00000018911
Cfi	2	235264219..235305781	18.8316	1.13285	2.19292	0.00315172	0.03862	1	ENSRNOG00000053400
Id1	3	148215540..148216718	36.5186	1.11959	2.17285	5.72149e-05	0.00202138	1	ENSRNOG00000021750
Tmem154	2	183674522..183711812	5.17465	1.11639	2.16803	0.00204247	0.0285261	1	ENSRNOG00000010866
Mt-atp8	MT	7758..7961	13970.2	1.08571	2.12242	0.000136236	0.003953	1	ENSRNOG00000033299
AABR07064386.1	6	78567970..78631557	1.72297	1.08235	2.11748	0.00331797	0.0402108	1	ENSRNOG00000022791
Runx1	11	complement(32769165..33003021)	17.5202	1.06968	2.09896	2.03326e-08	4.13615e-06	0.000448964	ENSRNOG00000001704
Mest	4	58053041..58063138	102.063	1.0684	2.0971	0.000403174	0.008929	1	ENSRNOG00000048088
Sema3e	4	complement(17272511..17594598)	1.24359	1.06446	2.09139	0.000254439	0.0064315	1	ENSRNOG00000006631
Kcnk4	1	complement(222183276..222189604)	2.65988	1.06385	2.0905	0.00388067	0.044653	1	ENSRNOG00000021140
Panx2	7	130042947..130053032	4.78526	1.06207	2.08792	8.3837e-06	0.000478348	0.185121	ENSRNOG00000055530
Agbl2	3	79613171..79646698	0.386747	1.05645	2.0798	0.003991	0.0456512	1	ENSRNOG00000008467
Cetn4	2	complement(124045546..124047044)	2.7717	1.05375	2.07592	0.0016007	0.0242536	1	ENSRNOG00000026162
Hist2h2aa3	2	complement(198381798..198382190)	30.7239	1.05044	2.07116	0.00101121	0.0174034	1	ENSRNOG00000047898
Pclo	4	complement(16454904..17058921)	0.273626	1.0501	2.07067	0.00263991	0.0341688	1	ENSRNOG00000005726
Igfbp5	9	complement(80150211..80167033)	1067.03	1.0455	2.06408	1.03144e-06	9.94548e-05	0.0227751	ENSRNOG00000017206
Cbr1	11	33812989..33815418	7.32639	1.02168	2.03028	0.00192608	0.0274563	1	ENSRNOG00000047848
Hba-a1	10	complement(15602794..15603649)	1424.7	1.0181	2.02526	0.00143925	0.0223331	1	ENSRNOG00000029886
Foxa1	6	complement(78545804..78549669)	9.09546	1.01235	2.01719	0.00182506	0.0266304	1	ENSRNOG00000009284
Ctsw	1	complement(220844558..220848153)	2.55818	1.01127	2.01568	0.00134987	0.0214434	1	ENSRNOG00000027096
Eya2	3	162346490..162470065	15.1958	0.999188	1.99887	2.29329e-05	0.00103343	0.506381	ENSRNOG00000019203
AABR07071765.1	8	130283542..130309980	2.48566	0.998306	1.99765	0.00149813	0.0230043	1	ENSRNOG00000047457
Agt	19	complement(57321640..57333433)	50.7957	0.997231	1.99617	0.000900158	0.0161073	1	ENSRNOG00000018445
Abhd15	10	complement(62643453..62648844)	2.76864	0.996521	1.99518	0.000243627	0.00623353	1	ENSRNOG00000015002
AABR07007000.1	1	complement(276011416..276012351)	17.1942	0.995302	1.9935	9.54345e-05	0.00300184	1	ENSRNOG00000013993
Nrg1	16	63837216..64057434	1.7306	0.991297	1.98797	7.09142e-05	0.00239427	1	ENSRNOG00000010392
Mansc1	4	complement(168363190..168382837)	15.182	0.989101	1.98495	2.4461e-07	3.15862e-05	0.00540124	ENSRNOG00000028526
Pcp4	11	36851038..36912229	45.1516	0.988951	1.98474	0.00125933	0.0205068	1	ENSRNOG00000001628
Cp	2	104744461..104799853	156.918	0.986416	1.98126	0.000251578	0.00638724	1	ENSRNOG00000011913
Sh3d21	5	complement(144162141..144176807)	2.42847	0.986412	1.98125	0.000238218	0.00612352	1	ENSRNOG00000024566
Prr15l	10	84871680..84871982	29.0727	0.980894	1.97369	0.00118075	0.0195648	1	ENSRNOG00000049162
LOC100362333	7	complement(118816218..118816655)	20.7822	0.965977	1.95339	8.52809e-05	0.00276925	1	ENSRNOG00000004843
Slc1a1	1	246954980..247037056	3.48839	0.965942	1.95334	0.00140521	0.0220213	1	ENSRNOG00000014816
AABR07005618.1	1	complement(190368884..190370499)	24.2375	0.965904	1.95329	4.98568e-08	8.7372e-06	0.00110089	ENSRNOG00000061844
Podxl	4	complement(58829060..58893170)	76.6897	0.965627	1.95291	2.45856e-05	0.0010923	0.542875	ENSRNOG00000012495
Fam19a5	7	128500011..128728928	6.94567	0.964045	1.95077	0.000951598	0.0167162	1	ENSRNOG00000049349
Cpne8	7	complement(131623181..131798236)	34.6809	0.961565	1.94742	7.60218e-05	0.00252807	1	ENSRNOG00000026128
Slc4a4	14	complement(20479323..20920286)	3.08989	0.959214	1.94425	0.000470793	0.0101026	1	ENSRNOG00000003134
Inhbb	13	complement(35436532..35442222)	55.5941	0.941426	1.92042	9.13155e-05	0.00290958	1	ENSRNOG00000060237
AABR07072078.1	10	10875983..10876258	359.443	0.941245	1.92018	4.94218e-08	8.73026e-06	0.00109128	ENSRNOG00000028883
Runx3	5	153507093..153531137	1.81557	0.939564	1.91795	0.0023667	0.0315193	1	ENSRNOG00000054217
Hey1	2	95320283..95322696	9.992	0.938675	1.91677	8.99722e-07	8.80838e-05	0.0198668	ENSRNOG00000011593
Vtcn1	2	203200427..203276142	16.0984	0.937082	1.91465	0.00133039	0.0212883	1	ENSRNOG00000015279
Tex36	1	complement(205615761..205669760)	2.90246	0.935098	1.91202	0.00115147	0.0191943	1	ENSRNOG00000026848
AABR07029198.1	10	12994683..12995457	178.113	0.92946	1.90456	1.494e-05	0.00074805	0.32989	ENSRNOG00000003542
Plin1	1	complement(141458181..141471010)	180.073	0.909281	1.87811	0.00208177	0.0288145	1	ENSRNOG00000015086
Cd14	18	complement(29560365..29562153)	144.986	0.909222	1.87803	0.00353437	0.0420034	1	ENSRNOG00000017819
Set_2	19	58419961..58421504	37.2656	0.904788	1.87227	0.000117234	0.0035124	1	ENSRNOG00000034241
Gas6	16	complement(81213364..81243757)	304.834	0.903483	1.87058	0.00208771	0.0288658	1	ENSRNOG00000018233
Rnd1	7	complement(140349138..140356209)	13.1209	0.902321	1.86907	5.95487e-06	0.000364237	0.131489	ENSRNOG00000059857
Pmepa1	3	complement(171294856..171342646)	48.172	0.90198	1.86863	1.07796e-06	0.000101497	0.0238025	ENSRNOG00000050404
Trib1	7	99954492..99961026	15.9863	0.900831	1.86714	4.23752e-06	0.000284403	0.0935686	ENSRNOG00000004100
Gm2a	10	40438356..40450930	343.293	0.896503	1.86155	3.70674e-05	0.00146888	0.818486	ENSRNOG00000052219
Fmod	13	50873605..50885563	12.0402	0.894874	1.85945	1.18134e-07	1.75068e-05	0.00260851	ENSRNOG00000003183
AABR07010705.1	2	148262110..148263223	17.8717	0.890791	1.85419	8.13279e-07	8.19033e-05	0.017958	ENSRNOG00000032715
Alpl	5	complement(156086497..156141537)	20.7153	0.889982	1.85315	0.000934786	0.0165128	1	ENSRNOG00000013954
AABR07058124.4	7	complement(101138549..101138860)	6.42661	0.8888	1.85164	0.000411948	0.00907806	1	ENSRNOG00000055178
Cd84	13	90244681..90277865	2.19217	0.887699	1.85022	0.00253229	0.033166	1	ENSRNOG00000022884
Aim2	13	91954138..91962588	1.32676	0.886929	1.84924	0.00437725	0.0486432	1	ENSRNOG00000003480
Tmem158	8	complement(132344710..132345708)	21.428	0.883644	1.84503	0.00336856	0.0407122	1	ENSRNOG00000004757
Tns4	10	complement(86977505..87001256)	21.0516	0.880738	1.84132	0.000216031	0.00564518	1	ENSRNOG00000027350
Cd2	2	complement(203666637..203680083)	2.32976	0.875723	1.83493	0.00142056	0.0221494	1	ENSRNOG00000015821
Zfp362	5	complement(146952653..146973932)	12.3047	0.874861	1.83383	6.02071e-09	1.51072e-06	0.000132943	ENSRNOG00000043364
Sorbs1	1	complement(259376933..259484569)	15.8086	0.874679	1.8336	7.81695e-05	0.00257694	1	ENSRNOG00000015658
Scnn1b	1	191829555..191884298	44.4067	0.87412	1.83289	0.00249306	0.0328047	1	ENSRNOG00000030981
LOC108348078_1	17	complement(89704102..89741321)	28.5325	0.871905	1.83008	0.000177001	0.00478966	1	ENSRNOG00000017100
Fjx1	3	complement(92288818..92290919)	10.3405	0.870383	1.82815	3.39678e-05	0.00137371	0.750044	ENSRNOG00000005347
Plin4	9	10963723..10971277	45.9432	0.86998	1.82764	0.00282891	0.0358378	1	ENSRNOG00000047046
Kit	14	complement(35072108..35149610)	52.4142	0.868	1.82513	0.000561119	0.0115471	1	ENSRNOG00000002227
Glis3	1	complement(246380889..246785360)	0.700244	0.867966	1.82509	0.00222912	0.0302713	1	ENSRNOG00000014768
LOC100911615	1	214434626..214439720	203.433	0.860645	1.81585	0.00025166	0.00638724	1	ENSRNOG00000018736
RGD1560289	4	123801174..123837662	0.681598	0.85553	1.80942	0.00405892	0.0461509	1	ENSRNOG00000022155
Rbms3	8	complement(124661839..125645898)	6.44035	0.85355	1.80694	5.52927e-06	0.000346852	0.122092	ENSRNOG00000025881
Igf1	7	28412198..28486609	74.3684	0.852523	1.80566	0.000698596	0.0134253	1	ENSRNOG00000004517
Fgfr3	14	complement(82273070..82287706)	5.75701	0.850396	1.803	0.00146504	0.0225985	1	ENSRNOG00000016818
Basp1	2	complement(77586424..77632628)	33.7641	0.847435	1.7993	9.40466e-09	2.16317e-06	0.000207664	ENSRNOG00000046313
Tcf7	10	complement(37617279..37645802)	4.63372	0.842272	1.79287	0.000333446	0.00773405	1	ENSRNOG00000005872
Abcg1	20	9743269..9840489	21.5133	0.839398	1.7893	8.16029e-07	8.19033e-05	0.0180187	ENSRNOG00000001158
Rasd1	10	complement(46330368..46332172)	34.1101	0.837901	1.78745	0.00029807	0.00716178	1	ENSRNOG00000003348
LOC100911713	9	20279938..20281195	168.213	0.836933	1.78625	5.08487e-05	0.00185825	1	ENSRNOG00000050660
Kcnn3	2	188844073..188988774	3.34044	0.836768	1.78604	0.00217243	0.0297328	1	ENSRNOG00000020706
Cnp	10	88490798..88497356	67.5763	0.836677	1.78593	0.000116542	0.00349643	1	ENSRNOG00000017496
AABR07071891.2	1	84573496..84573959	395.506	0.835262	1.78418	2.65769e-05	0.00115748	0.586844	ENSRNOG00000037673
Ubald2	10	105393072..105396863	86.8332	0.833295	1.78175	4.20278e-05	0.00160835	0.928017	ENSRNOG00000010029
Hrct1	5	59228199..59228519	44.1569	0.831763	1.77986	0.00137702	0.0217186	1	ENSRNOG00000039336
Ino80b	4	complement(113954613..113957774)	12.8625	0.829681	1.77729	0.000141654	0.00406563	1	ENSRNOG00000008873
Hes1	11	complement(74312806..74315248)	36.3812	0.82924	1.77675	6.56969e-07	6.87514e-05	0.0145065	ENSRNOG00000001720
Tfap2b	9	25410669..25440411	14.3772	0.827054	1.77406	0.00185041	0.0268961	1	ENSRNOG00000011823
Vwa1	5	complement(173216741..173222440)	27.6696	0.825029	1.77157	7.83083e-05	0.00257694	1	ENSRNOG00000018338
Zbtb7c	18	72005581..72462292	0.768509	0.824806	1.7713	0.000348676	0.00797836	1	ENSRNOG00000047924
Kcnk3	6	complement(27151612..27190132)	8.17006	0.823661	1.76989	0.00313833	0.0385048	1	ENSRNOG00000009790
Ppp1r13l	1	80279706..80290408	13.6941	0.821459	1.76719	6.43089e-06	0.000385871	0.142001	ENSRNOG00000025350
Col6a6	8	complement(114353825..114449956)	4.4589	0.81952	1.76482	0.000612341	0.012292	1	ENSRNOG00000023007
Rassf10	1	177764445..177765968	10.8376	0.815603	1.76003	0.000522581	0.0109896	1	ENSRNOG00000014847
Scg5	3	complement(105235050..105279462)	4.81412	0.812075	1.75574	0.0014215	0.0221494	1	ENSRNOG00000007542
Dlx5	4	complement(32387741..32392007)	3.57764	0.810913	1.75432	0.000609287	0.0122865	1	ENSRNOG00000010905
Eps8l1	1	complement(72927151..72941869)	5.41145	0.808066	1.75086	0.000212846	0.00558159	1	ENSRNOG00000027942
Tbx2	10	73279119..73289921	5.64282	0.807094	1.74968	3.66309e-05	0.00146181	0.808848	ENSRNOG00000003517
Mt-nd2	MT	3904..4942	6885.4	0.807026	1.7496	0.000655072	0.0128233	1	ENSRNOG00000031033
Cyp4f18	16	19410810..19528999	2.72345	0.803113	1.74486	0.000351637	0.00802404	1	ENSRNOG00000015751
Syt12	1	complement(219688451..219719272)	5.17067	0.802002	1.74352	0.00389822	0.0448083	1	ENSRNOG00000019306
Itgb3	10	92667869..92783410	6.654	0.801342	1.74272	0.00213174	0.0292912	1	ENSRNOG00000048449
Fxyd5	1	complement(89464860..89474252)	38.857	0.796942	1.73741	5.23453e-06	0.000332119	0.115584	ENSRNOG00000021062
Palmd	2	complement(220481616..220535751)	35.9405	0.795641	1.73585	3.9623e-05	0.00154269	0.874915	ENSRNOG00000058609
Mt-nd4	MT	10160..11537	6301.58	0.793971	1.73384	0.000808198	0.0149212	1	ENSRNOG00000029707
Junb	19	complement(26092974..26094756)	83.4871	0.788626	1.72743	0.000612355	0.012292	1	ENSRNOG00000042838
Ier3	20	complement(3438798..3440769)	51.9015	0.783048	1.72076	0.000191323	0.00511182	1	ENSRNOG00000000827
Tgfb3	6	complement(109913757..109935533)	126.086	0.781585	1.71902	0.00318067	0.0389099	1	ENSRNOG00000009867
AABR07054370.1	3	150188455..150227405	94.1058	0.780531	1.71776	1.36675e-06	0.000120717	0.0301793	ENSRNOG00000046585
Wbp2	10	complement(104630573..104637823)	70.6394	0.780259	1.71744	8.24858e-09	2.0015e-06	0.000182137	ENSRNOG00000007971
Camk4	18	25749098..25965957	2.73565	0.778179	1.71496	0.000973071	0.0169446	1	ENSRNOG00000020478
Sulf2	3	complement(162791355..162872831)	88.6516	0.777416	1.71406	3.58189e-07	4.31312e-05	0.00790918	ENSRNOG00000006052
Fam160a1	2	complement(184941700..185168773)	5.8461	0.775061	1.71126	0.000354905	0.00808737	1	ENSRNOG00000048256
Irx1	1	33910912..33916741	86.7916	0.768951	1.70403	0.00127923	0.0207697	1	ENSRNOG00000033609
Lamc2	13	complement(70566643..70626252)	6.11224	0.768706	1.70374	4.01014e-08	7.63343e-06	0.000885478	ENSRNOG00000002667
Mt-nd4l	MT	9870..10166	2563.18	0.765935	1.70047	0.000953132	0.0167298	1	ENSRNOG00000031053
Tbc1d9	19	24329023..24429909	5.39194	0.764361	1.69862	0.000146103	0.00415199	1	ENSRNOG00000003496
Zbtb43	3	complement(12493179..12502859)	4.97813	0.762183	1.69606	0.000685747	0.0132455	1	ENSRNOG00000017017
Zfp580	1	complement(72338877..72339395)	11.2314	0.756593	1.6895	0.000562034	0.0115552	1	ENSRNOG00000016274
St6galnac2	10	complement(105650862..105668593)	96.9237	0.755767	1.68853	0.00129337	0.0208916	1	ENSRNOG00000012083
Mertk	3	121235119..121342444	6.74409	0.753406	1.68577	2.82458e-07	3.48433e-05	0.00623696	ENSRNOG00000017319
Ucp2	1	165506361..165512744	233.74	0.75338	1.68574	0.000610978	0.0122869	1	ENSRNOG00000017854
Kif21b	13	52976507..53023103	1.86668	0.752536	1.68475	3.15e-05	0.00131733	0.695551	ENSRNOG00000008471
LOC100910669	12	21678580..21690678	8.16989	0.751633	1.6837	0.000962268	0.0168236	1	ENSRNOG00000033017
Eng	3	11679530..11717485	52.249	0.750531	1.68241	1.04211e-05	0.000558518	0.230109	ENSRNOG00000050190
Acta2	1	complement(252537615..252550394)	629.608	0.749688	1.68143	0.000220134	0.00570664	1	ENSRNOG00000058039
Dhcr7	1	217018916..217034904	20.2622	0.746951	1.67824	0.00448745	0.0494431	1	ENSRNOG00000020776
Myh11	10	764421..859184	74.3644	0.746387	1.67759	0.000141509	0.00406563	1	ENSRNOG00000057880
Enpp3	1	21613148..21684480	82.3037	0.745317	1.67634	5.78797e-05	0.0020351	1	ENSRNOG00000013791
Cpt1a	1	218569510..218629678	20.3707	0.744025	1.67484	0.000654115	0.0128159	1	ENSRNOG00000014254
Ntrk3	1	complement(139890560..140262503)	4.82569	0.743231	1.67392	9.93194e-05	0.00310633	1	ENSRNOG00000018674
Atat1	20	3351303..3364565	12.7497	0.739922	1.67009	4.27141e-06	0.000285809	0.0943171	ENSRNOG00000000809
Trim29	8	47674321..47699065	40.1165	0.739696	1.66982	0.00109449	0.018519	1	ENSRNOG00000021771
Rai2	X	complement(34731891..34794589)	15.8324	0.738736	1.66871	1.09857e-06	0.000102786	0.0242575	ENSRNOG00000006670
Rps19l2	9	complement(16802319..16807966)	1107.96	0.73845	1.66838	0.000480219	0.0102849	1	ENSRNOG00000048199
Tshr	6	115170865..115306871	9.52265	0.738289	1.6682	0.00356276	0.0422726	1	ENSRNOG00000003972
Sox9	10	101288489..101293379	14.3472	0.737688	1.6675	0.00289127	0.0363359	1	ENSRNOG00000002607
Cbr3	11	33909439..33917674	40.6246	0.735506	1.66498	0.00209478	0.0289093	1	ENSRNOG00000001701
Rtn1	6	complement(94951020..95061174)	18.2041	0.734298	1.66359	2.25684e-06	0.000179904	0.0498334	ENSRNOG00000004794
Per3	5	complement(168086998..168123395)	5.38748	0.734217	1.66349	0.00333028	0.0403378	1	ENSRNOG00000018413
Nedd4l	18	60392376..60719720	13.7545	0.732108	1.66106	4.70672e-05	0.00175853	1	ENSRNOG00000017610
Sh3bgrl	X	80213332..80309936	80.496	0.72312	1.65075	1.42241e-05	0.000722028	0.314082	ENSRNOG00000002280
Asrgl1	1	complement(225309246..225329770)	17.5478	0.722835	1.65042	0.000413623	0.00909682	1	ENSRNOG00000020202
LOC103689945	15	complement(3760867..3773340)	9.28022	0.721945	1.6494	0.000237728	0.00611803	1	ENSRNOG00000009596
Mt-atp6	MT	7919..8599	21352.7	0.720074	1.64727	0.00125644	0.0204966	1	ENSRNOG00000031979
Raph1	9	complement(67293309..67341341)	6.87829	0.719272	1.64635	2.1551e-05	0.000983198	0.475868	ENSRNOG00000014722
Tns2	7	143707237..143720595	38.7941	0.719128	1.64619	0.000222815	0.00576109	1	ENSRNOG00000010588
Pdlim2	15	complement(51843564..51855325)	28.183	0.71887	1.64589	0.000145931	0.00415199	1	ENSRNOG00000008543
Klf13	1	complement(124772596..124803363)	8.33619	0.714576	1.641	0.00089368	0.0160434	1	ENSRNOG00000015822
Fgf1	18	32273770..32359824	15.1339	0.714283	1.64067	6.38302e-06	0.000384276	0.140944	ENSRNOG00000013867
Sdc3	5	148923098..148956404	16.6625	0.711876	1.63793	1.67363e-06	0.000143238	0.0369554	ENSRNOG00000011927
Mgst2	2	140708397..140727281	34.6136	0.705789	1.63104	0.000934466	0.0165128	1	ENSRNOG00000061857
Grb7	10	86399827..86409348	6.22689	0.704427	1.6295	0.00107431	0.0182475	1	ENSRNOG00000006990
Tp63	11	complement(78234800..78456501)	11.6996	0.701099	1.62574	0.0010276	0.0176443	1	ENSRNOG00000001924
Tprn	3	2480232..2487710	10.8493	0.700365	1.62492	0.000143047	0.00408862	1	ENSRNOG00000010896
Rbpms	16	61954590..62096497	37.3721	0.69899	1.62337	5.65894e-06	0.000351986	0.124955	ENSRNOG00000013328
Tfap4	10	11206226..11223370	7.73012	0.698885	1.62325	7.70112e-06	0.000442834	0.170048	ENSRNOG00000005227
Batf	6	109562587..109584545	8.25787	0.697652	1.62186	0.00119746	0.0197913	1	ENSRNOG00000008588
Pgf	6	complement(108994018..109004598)	5.06775	0.69234	1.6159	0.00440129	0.0488406	1	ENSRNOG00000005650
Klf7	9	complement(70740480..70787913)	6.60662	0.690803	1.61418	1.43202e-06	0.000125478	0.0316203	ENSRNOG00000046242
Foxp1	4	complement(131366744..131694755)	8.65003	0.690153	1.61345	2.23174e-06	0.000178558	0.0492791	ENSRNOG00000009184
Tmem102	10	complement(56410918..56412544)	6.6746	0.688071	1.61113	0.000613582	0.0122945	1	ENSRNOG00000015057
Fgfrl1	14	complement(2018500..2032593)	13.99	0.687707	1.61072	0.000456906	0.00985249	1	ENSRNOG00000024207
Mt-nd1	MT	2740..3694	6247.6	0.68758	1.61058	0.00342234	0.0411035	1	ENSRNOG00000030644
Ldlrad3	3	complement(91527657..91839009)	11.7736	0.685362	1.60811	0.000310209	0.00734703	1	ENSRNOG00000058157
Nr1d2	15	8730871..8757165	14.684	0.683298	1.60581	0.00166797	0.0249868	1	ENSRNOG00000046912
Sf3b6	6	complement(29991307..29999410)	97.516	0.68324	1.60574	5.50251e-05	0.00197056	1	ENSRNOG00000046172
Prr7	17	complement(9694168..9695292)	4.97639	0.682289	1.60468	0.0013817	0.0217613	1	ENSRNOG00000021447
Zfp608	18	complement(49829650..49937522)	7.67631	0.682166	1.60455	4.35696e-06	0.00028816	0.0962061	ENSRNOG00000023197
Plekhg6	4	complement(157878182..157894448)	3.47604	0.68174	1.60407	0.000148396	0.00420095	1	ENSRNOG00000019528
Arhgef2	2	187977008..188021377	23.1458	0.680051	1.6022	5.7246e-06	0.000353086	0.126405	ENSRNOG00000020027
Tfap2a	17	24654902..24670457	13.4754	0.679958	1.60209	0.00131736	0.0212017	1	ENSRNOG00000015522
Pcgf2	10	complement(85632819..85636902)	20.2962	0.679469	1.60155	1.46472e-06	0.000127836	0.0323424	ENSRNOG00000012705
Fbxo32	7	complement(98063735..98098268)	28.223	0.678906	1.60093	0.00120942	0.0199739	1	ENSRNOG00000006738
Pde9a	20	10123651..10216548	11.5859	0.677306	1.59915	3.02727e-05	0.00128056	0.668451	ENSRNOG00000001174
Rb1	15	complement(55083140..55209342)	28.7945	0.676885	1.59868	0.00137177	0.0216823	1	ENSRNOG00000016029
Cpne2	19	complement(10861406..10884047)	11.0479	0.676115	1.59783	9.01927e-06	0.000502943	0.199154	ENSRNOG00000043286
AABR07005844.1	1	203160323..203228318	7.09256	0.674648	1.59621	0.00406354	0.0461796	1	ENSRNOG00000034038
Zmiz1	16	1749191..1954614	32.1052	0.672825	1.59419	3.08428e-06	0.000227429	0.0681039	ENSRNOG00000010488
Cbx4	10	complement(108190995..108196217)	12.2983	0.671398	1.59262	3.80902e-05	0.00149391	0.841069	ENSRNOG00000046207
Nrarp	3	2396143..2398689	7.78076	0.670299	1.5914	0.00128573	0.0208445	1	ENSRNOG00000009354
LOC100361854	X	complement(115495698..115496045)	1124.88	0.667557	1.58838	9.90396e-05	0.00310198	1	ENSRNOG00000029512
Arid5a	9	42871950..42884855	14.7951	0.667258	1.58805	0.0023502	0.031381	1	ENSRNOG00000015382
Ier5l	3	complement(9036373..9037942)	12.1948	0.664181	1.58467	6.82485e-06	0.00040294	0.1507	ENSRNOG00000024846
Myc	7	102586313..102591240	49.764	0.657803	1.57768	0.000173755	0.00473082	1	ENSRNOG00000004500
P2rx4	12	complement(39308025..39325673)	39.2038	0.657095	1.5769	3.20454e-05	0.00133006	0.707594	ENSRNOG00000001300
Cabcoco1	20	21316826..21426034	10.7116	0.656506	1.57626	0.000351668	0.00802404	1	ENSRNOG00000000634
Tshz2	3	166743544..166746597	20.4994	0.656382	1.57613	3.18246e-06	0.000232221	0.0702719	ENSRNOG00000048433
AABR07028488.1	17	complement(72036588..72046381)	78.3179	0.652325	1.5717	0.000367723	0.00829386	1	ENSRNOG00000049614
Hivep3	5	139007642..139077377	4.54418	0.650291	1.56948	0.00158501	0.0241038	1	ENSRNOG00000009341
Tagln	8	complement(50222896..50231357)	357.687	0.649698	1.56884	0.000657609	0.0128413	1	ENSRNOG00000017628
Gpat3	14	complement(10343282..10395047)	8.13974	0.649309	1.56842	0.00260729	0.0338855	1	ENSRNOG00000002159
LOC100911672	9	20264418..20278261	30.0078	0.646491	1.56536	1.19598e-05	0.000622839	0.264084	ENSRNOG00000049575
Rcor3	13	complement(110822150..110864469)	7.59361	0.645961	1.56478	6.69503e-06	0.0003974	0.147833	ENSRNOG00000046445
Kmt2e	4	complement(8187751..8255514)	29.605	0.645936	1.56475	2.23188e-06	0.000178558	0.0492821	ENSRNOG00000021614
Tab3	X	54062935..54086339	4.07665	0.644997	1.56374	0.000191926	0.00511826	1	ENSRNOG00000003643
Ftl1	5	152325871..152326778	766.604	0.642714	1.56126	0.00021194	0.00557789	1	ENSRNOG00000031506
Mfap3l	16	complement(32738265..32753278)	9.69006	0.640053	1.55839	0.00235349	0.0314002	1	ENSRNOG00000011775
Epas1	6	10306405..10387265	69.0111	0.639478	1.55777	0.000162069	0.00449014	1	ENSRNOG00000021318
Tinagl1	5	complement(148382706..148392697)	61.0263	0.638906	1.55715	0.00144771	0.0224172	1	ENSRNOG00000013179
Foxp4	9	15068399..15125318	19.6868	0.637456	1.55558	0.000282516	0.00694683	1	ENSRNOG00000022804
Col17a1	1	complement(267417459..267463705)	44.4632	0.637323	1.55544	0.0039943	0.0456512	1	ENSRNOG00000012110
Zfp36l1	6	complement(103308045..103313074)	187.694	0.636061	1.55408	1.50946e-05	0.000751294	0.333304	ENSRNOG00000058646
Bicdl1	12	46615649..46703287	5.41468	0.634492	1.55239	0.00226384	0.0306111	1	ENSRNOG00000056955
Slc27a1	16	19999112..20016190	21.3943	0.634388	1.55228	0.00222179	0.0302089	1	ENSRNOG00000018170
Timp3	7	complement(23544215..23594133)	105.306	0.632085	1.5498	0.000774226	0.0144455	1	ENSRNOG00000004303
P2rx7	12	complement(39353613..39396042)	3.79375	0.628741	1.54622	0.00212832	0.0292624	1	ENSRNOG00000001296
Mctp2	1	complement(133324301..133559975)	1.14331	0.628378	1.54583	0.00184981	0.0268961	1	ENSRNOG00000009932
Slc1a4	14	complement(104581190..104612597)	6.45188	0.625453	1.54269	0.000429912	0.00940821	1	ENSRNOG00000005248
Wasf2	5	151343493..151381238	18.7255	0.624835	1.54203	1.73292e-06	0.000147171	0.0382645	ENSRNOG00000009805
Bcl9l	8	48805684..48834312	23.3162	0.62446	1.54163	2.07842e-09	6.11915e-07	4.58936e-05	ENSRNOG00000012420
Osmr	2	complement(56110777..56151531)	15.6949	0.623661	1.54078	0.00034318	0.0078935	1	ENSRNOG00000033192
Nxph3	10	complement(83328410..83332851)	14.7815	0.62358	1.54069	0.000968538	0.0168928	1	ENSRNOG00000005185
Phldb3	1	81474553..81492631	10.9065	0.619993	1.53687	0.000551151	0.0114165	1	ENSRNOG00000055259
AABR07008608.1	2	complement(66600151..66608324)	16.2672	0.614989	1.53155	0.000699938	0.0134394	1	ENSRNOG00000055439
Rbpms2	8	71167305..71200536	4.35623	0.612113	1.5285	0.00151655	0.0232548	1	ENSRNOG00000015896
Hipk2	4	complement(66445266..66624912)	5.94961	0.611234	1.52757	5.49189e-05	0.00197056	1	ENSRNOG00000007034
Lrch1	15	complement(56785162..56970365)	11.1267	0.610647	1.52694	9.5162e-05	0.00300182	1	ENSRNOG00000009412
Icoslg	20	complement(11329992..11340296)	24.6748	0.609113	1.52532	0.00349118	0.0415797	1	ENSRNOG00000023109
Pcdh1	18	complement(31328919..31343797)	9.27507	0.608869	1.52506	4.03349e-05	0.00155434	0.890636	ENSRNOG00000060410
Phc3	2	116028781..116096045	7.70768	0.608215	1.52437	5.84776e-05	0.00204959	1	ENSRNOG00000009491
Tcf7l1	4	complement(100491798..100660140)	22.1353	0.607744	1.52387	1.70259e-05	0.000820851	0.37595	ENSRNOG00000014753
Decr1	5	complement(29573898..29601748)	86.7575	0.606592	1.52266	0.000143553	0.00409534	1	ENSRNOG00000008236
RGD1563888	11	complement(17076980..17130120)	6.0887	0.604567	1.52052	5.77078e-05	0.00203229	1	ENSRNOG00000001554
Ager	20	4363152..4366079	7.86102	0.602081	1.5179	0.000734777	0.0139194	1	ENSRNOG00000000439
Ciz1	3	11392791..11410180	11.0354	0.601155	1.51693	9.51506e-08	1.44805e-05	0.00210102	ENSRNOG00000013442
Maml2	8	11931767..12251099	8.32883	0.600601	1.51635	2.3663e-06	0.000187277	0.0522502	ENSRNOG00000005879
Ech1	1	87009730..87016005	107.113	0.600343	1.51608	0.001465	0.0225985	1	ENSRNOG00000020308
Amotl2	8	111209908..111226226	22.0013	0.596347	1.51188	0.000120923	0.00360006	1	ENSRNOG00000008487
AABR07028615.1	17	complement(77642302..77687456)	10.5015	0.595757	1.51127	8.92194e-05	0.00287828	1	ENSRNOG00000018500
Dpep1	19	55982740..55998208	20.7614	0.594862	1.51033	0.000652346	0.0128148	1	ENSRNOG00000015880
LOC100364435	4	complement(100882216..100883275)	1318.69	0.594547	1.51	0.00207841	0.0288008	1	ENSRNOG00000042499
Mafb	3	complement(156339004..156340913)	31.449	0.594112	1.50954	7.98579e-07	8.08873e-05	0.0176334	ENSRNOG00000016037
Ppp1r14a	1	87224677..87232848	10.412	0.591247	1.50655	0.00450876	0.0495984	1	ENSRNOG00000020676
Sema4b	1	141986145..142014398	17.3509	0.589754	1.50499	1.78783e-06	0.000150676	0.0394771	ENSRNOG00000025167
Rbm33	4	594882..695383	13.9722	0.588582	1.50377	3.19313e-05	0.00132826	0.705076	ENSRNOG00000006718
Met	4	44774741..44852665	13.1186	0.58642	1.50152	0.000585145	0.0118538	1	ENSRNOG00000052745
Rtn4ip1	20	48881194..48925081	3.31634	-0.585991	-1.50107	0.00396547	0.0454393	1	ENSRNOG00000000279
Atp5mg	8	complement(49220443..49227273)	231.286	-0.586701	-1.50181	7.03411e-06	0.000414187	0.15532	ENSRNOG00000028884
Ndufs8	1	complement(219141292..219144610)	47.7318	-0.587572	-1.50272	1.24821e-05	0.000643337	0.275617	ENSRNOG00000017446
Rpp25l	5	complement(58096213..58097577)	5.78048	-0.588857	-1.50405	0.00414247	0.0467469	1	ENSRNOG00000059653
Narf	10	110445797..110463727	7.79099	-0.589314	-1.50453	0.00207369	0.0288008	1	ENSRNOG00000036664
Ndufb6	5	complement(56567109..56576676)	37.4324	-0.589744	-1.50498	0.000202206	0.00537294	1	ENSRNOG00000024539
Gmfb	15	complement(23601368..23606634)	17.9764	-0.590115	-1.50537	0.000524734	0.0110068	1	ENSRNOG00000047250
Cox18	14	19434753..19446376	5.97329	-0.590429	-1.50569	0.000407535	0.00899387	1	ENSRNOG00000003052
Rsl24d1	8	79792587..79801594	23.7724	-0.590711	-1.50599	2.65417e-06	0.000204918	0.0586066	ENSRNOG00000052787
Slc2a9	14	77067503..77192702	4.04258	-0.590867	-1.50615	9.00282e-05	0.00288428	1	ENSRNOG00000005302
Plgrkt	1	complement(247502280..247514540)	6.68476	-0.591259	-1.50656	0.00137347	0.0216854	1	ENSRNOG00000015932
Spcs3	16	40050734..40058822	32.0884	-0.591948	-1.50728	4.84547e-06	0.000313762	0.106993	ENSRNOG00000038933
[truncated: 757 more rows]

## Sheet: Table S10.PFOA_L,BPs
RNA-seq analysis
[truncated: 97 more rows]

[truncated: 8 more sheets: Table S11.ZAL_L, BPs, Table S12. PFOA+ZAL,BP, Table S13.PFOA_L,KEGG, Table S14.ZAL_L,KEGG, Table S15.PFOA+ZAL,KEGG, Table S16. Estrous cycle. TEBs, Table S17.Estrous cycle.RNA-seq, Table S18, CD3. CD8a,Estrous]
